# Supplementary material for: Genomic insights into the diversity, antimicrobial resistance and zoonotic potential of Campylobacter fetus across diverse hosts and geographies
Source: Microb Genom. 2025 Jul 10;11(7):001446. doi: 10.1099/mgen.0.001446 (PMC12244366; doi:10.1099/mgen.0.001446)
Supplement: Supplementary Material 2. [file mgen-11-01446-s002.xlsx]

## Sheet: Table S1
Genomes_data
Genome ID	Genome Name	Other Names	NCBI Taxon ID	Taxon Lineage IDs	Taxon Lineage Names	Superkingdom	Kingdom	Phylum	Class	Order	Family	Genus	Species	Genome Status	Strain	Serovar	Biovar	Pathovar	MLST	Segment	Subtype	H_type	N_type	H1 Clade Global	H1 Clade US	H5 Clade	pH1N1-like	Lineage	Clade	Subclade	Other Typing	Culture Collection	Type Strain	Reference	Genome Quality	Completion Date	Publication	Authors	BioProject Accession	BioSample Accession	Assembly Accession	SRA Accession	GenBank Accessions	Sequencing Center	Sequencing Status	Sequencing Platform	Sequencing Depth	Assembly Method	Chromosome
1.0931e+06	Campylobacter fetus subsp. venerealis 97/608		1093099	131567;2;3379134;29547;3031852;213849;72294;194;196;32020;1093099	cellular organisms;Bacteria;Pseudomonadati;Campylobacterota;Epsilonproteobacteria;Campylobacterales;Campylobacteraceae;Campylobacter;Campylobacter fetus;Campylobacter fetus subsp. venerealis;Campylobacter fetus subsp. venerealis 97/608	Bacteria	Pseudomonadati	Campylobacterota	Epsilonproteobacteria	Campylobacterales	Campylobacteraceae	Campylobacter	Campylobacter fetus	Complete	97/608				MLST.Campylobacter_fetus.4																Good	2014-09-29T00:00:00Z	-		PRJNA73807	SAMN02870596	GCA_000759515.1		CP008810.1,CP008812.1,CP008811.1	Utrecht University and USDA	Complete	Sanger dideoxy sequencing; 454; Illumina		Newbler v. 2.6
1.16764e+06	Campylobacter fetus subsp. venerealis B6		1167638	131567;2;3379134;29547;3031852;213849;72294;194;196;32020;2789415;1167638	cellular organisms;Bacteria;Pseudomonadati;Campylobacterota;Epsilonproteobacteria;Campylobacterales;Campylobacteraceae;Campylobacter;Campylobacter fetus;Campylobacter fetus subsp. venerealis;Campylobacter fetus subsp. venerealis bv. venerealis;Campylobacter fetus subsp. venerealis bv. venerealis str. B6	Bacteria	Pseudomonadati	Campylobacterota	Epsilonproteobacteria	Campylobacterales	Campylobacteraceae	Campylobacter	Campylobacter fetus	WGS	biovar Venerealis B6 strain		biovar Venerealis		MLST.Campylobacter_fetus.4																Good	2014-08-27T00:00:00Z	25278524		PRJNA156699	SAMN03009825	GCA_000744035.1		AJMC00000000	Centre for Comparative Genomics, Murdoch University	WGS	Illumina GA IIx	500x	ABySS v. 1.0.14
1.16764e+06	Campylobacter fetus subsp. venerealis 642-21		1167640	131567;2;3379134;29547;3031852;213849;72294;194;196;32020;2789416;1167640	cellular organisms;Bacteria;Pseudomonadati;Campylobacterota;Epsilonproteobacteria;Campylobacterales;Campylobacteraceae;Campylobacter;Campylobacter fetus;Campylobacter fetus subsp. venerealis;Campylobacter fetus subsp. venerealis bv. intermedius;Campylobacter fetus subsp. venerealis bv. intermedius str. 642-21	Bacteria	Pseudomonadati	Campylobacterota	Epsilonproteobacteria	Campylobacterales	Campylobacteraceae	Campylobacter	Campylobacter fetus	WGS	biovar Intermedius 642-21 strain		biovar Intermedius		MLST.Campylobacter_fetus.4																Good	2014-08-27T00:00:00Z	25278524		PRJNA156701	SAMN03009824	GCA_000744025.1		AJSG00000000	Centre for Comparative Genomics, Murdoch University	WGS	Illumina GA IIx	500x	ABySS v. 1.0.14
1.24098e+06	Campylobacter fetus subsp. fetus 04/554		1240980	131567;2;3379134;29547;3031852;213849;72294;194;196;32019;1240980	cellular organisms;Bacteria;Pseudomonadati;Campylobacterota;Epsilonproteobacteria;Campylobacterales;Campylobacteraceae;Campylobacter;Campylobacter fetus;Campylobacter fetus subsp. fetus;Campylobacter fetus subsp. fetus 04/554	Bacteria	Pseudomonadati	Campylobacterota	Epsilonproteobacteria	Campylobacterales	Campylobacteraceae	Campylobacter	Campylobacter fetus	Complete	04/554				MLST.Campylobacter_fetus.5																Good	2014-09-29T00:00:00Z	-		PRJNA177180	SAMN02870597	GCA_000759485.1		CP008808.1,CP008809.1	Utrecht University	Complete	Sanger dideoxy sequencing; 454; Illumina	248x	Newbler v. 2.6
1.24453e+06	Campylobacter sp. 03-427		1244528	131567;2;3379134;29547;3031852;213849;72294;194;196;1507806;1244528	cellular organisms;Bacteria;Pseudomonadati;Campylobacterota;Epsilonproteobacteria;Campylobacterales;Campylobacteraceae;Campylobacter;Campylobacter fetus;Campylobacter fetus subsp. testudinum;Campylobacter fetus subsp. testudinum 03-427	Bacteria	Pseudomonadati	Campylobacterota	Epsilonproteobacteria	Campylobacterales	Campylobacteraceae	Campylobacter	Campylobacter fetus	Complete	03-427																				Good	2013-11-05T00:00:00Z	24336365		PRJNA177177	SAMN02604287	GCA_000495505.1		CP006833.1	Utrecht University	Complete	454; Illumina; PacBio; Sanger dideoxy	62x; 248x	Newbler v. 2.6
1.24453e+06	Campylobacter fetus subsp. testudinum Sp3		1244529	131567;2;3379134;29547;3031852;213849;72294;194;196;1507806;1244529	cellular organisms;Bacteria;Pseudomonadati;Campylobacterota;Epsilonproteobacteria;Campylobacterales;Campylobacteraceae;Campylobacter;Campylobacter fetus;Campylobacter fetus subsp. testudinum;Campylobacter fetus subsp. testudinum Sp3	Bacteria	Pseudomonadati	Campylobacterota	Epsilonproteobacteria	Campylobacterales	Campylobacteraceae	Campylobacter	Campylobacter fetus	Complete	Sp3				MLST.Campylobacter_fetus.27																Good	2016-01-04T00:00:00Z			PRJNA177181	SAMN03366410	GCF_001484645.1		CP010953	Utrecht University	Complete	Sanger dideoxy sequencing; 454;	156x	Newbler v. 2.6
1.26574e+06	Campylobacter fetus subsp. venerealis LMG 6570 = CCUG 33900		1265739	131567;2;3379134;29547;3031852;213849;72294;194;196;32020;1265739	cellular organisms;Bacteria;Pseudomonadati;Campylobacterota;Epsilonproteobacteria;Campylobacterales;Campylobacteraceae;Campylobacter;Campylobacter fetus;Campylobacter fetus subsp. venerealis;Campylobacter fetus subsp. venerealis LMG 6570 = CCUG 33900	Bacteria	Pseudomonadati	Campylobacterota	Epsilonproteobacteria	Campylobacterales	Campylobacteraceae	Campylobacter	Campylobacter fetus	WGS	LMG 6570				MLST.Campylobacter_fetus.4																Good	2016-08-05T00:00:00Z	27333878		PRJNA182729	SAMN04419577	GCF_001698935.1		LREW00000000	Utrecht University, Faculty of Veterinary Medicine	WGS	454	19.0x	Newbler v. 2.6
1.26574e+06	Campylobacter fetus subsp. venerealis LMG 6570 = CCUG 33900		1265739	131567;2;3379134;29547;3031852;213849;72294;194;196;32020;1265739	cellular organisms;Bacteria;Pseudomonadati;Campylobacterota;Epsilonproteobacteria;Campylobacterales;Campylobacteraceae;Campylobacter;Campylobacter fetus;Campylobacter fetus subsp. venerealis;Campylobacter fetus subsp. venerealis LMG 6570 = CCUG 33900	Bacteria	Pseudomonadati	Campylobacterota	Epsilonproteobacteria	Campylobacterales	Campylobacteraceae	Campylobacter	Campylobacter fetus	WGS	CCUG 33900				MLST.Campylobacter_fetus.4																Good	2016-08-05T00:00:00Z	27333878		PRJNA183997	SAMN04419574	GCF_001699715.1		LREV00000000	Utrecht University	WGS	454	32.0x	Newbler v. 2.6
1.27313e+06	Campylobacter fetus subsp. venerealis cfvi9825		1273127	131567;2;3379134;29547;3031852;213849;72294;194;196;32020;2789416;1273127	cellular organisms;Bacteria;Pseudomonadati;Campylobacterota;Epsilonproteobacteria;Campylobacterales;Campylobacteraceae;Campylobacter;Campylobacter fetus;Campylobacter fetus subsp. venerealis;Campylobacter fetus subsp. venerealis bv. intermedius;Campylobacter fetus subsp. venerealis cfvi9825	Bacteria	Pseudomonadati	Campylobacterota	Epsilonproteobacteria	Campylobacterales	Campylobacteraceae	Campylobacter	Campylobacter fetus	WGS	cfvi9825				MLST.Campylobacter_fetus.4																Good	2016-08-05T00:00:00Z	27333878		PRJNA183989	SAMN04419560	GCF_001699685.1		LRES00000000	Utrecht University	WGS	454	29.0x	Newbler v. 2.6
1.27327e+06	Campylobacter fetus subsp. venerealis cfvi03/293		1273266	131567;2;3379134;29547;3031852;213849;72294;194;196;32020;2789416;1273266	cellular organisms;Bacteria;Pseudomonadati;Campylobacterota;Epsilonproteobacteria;Campylobacterales;Campylobacteraceae;Campylobacter;Campylobacter fetus;Campylobacter fetus subsp. venerealis;Campylobacter fetus subsp. venerealis bv. intermedius;Campylobacter fetus subsp. venerealis cfvi03/293	Bacteria	Pseudomonadati	Campylobacterota	Epsilonproteobacteria	Campylobacterales	Campylobacteraceae	Campylobacter	Campylobacter fetus	Complete	cfvi03/293				MLST.Campylobacter_fetus.4																Good	2014-02-28T00:00:00Z	24503995		PRJNA183998	SAMN02641386	GCF_000512745.1		CP006999,CP007000,CP007001,CP007002	Utrecht University	Complete	454; Illumina; PacBio	50x; 156x	Newbler v. 2.6
1.27327e+06	Campylobacter fetus subsp. fetus BT 10/98		1273268	131567;2;3379134;29547;3031852;213849;72294;194;196;32019;1273268	cellular organisms;Bacteria;Pseudomonadati;Campylobacterota;Epsilonproteobacteria;Campylobacterales;Campylobacteraceae;Campylobacter;Campylobacter fetus;Campylobacter fetus subsp. fetus;Campylobacter fetus subsp. fetus BT 10/98	Bacteria	Pseudomonadati	Campylobacterota	Epsilonproteobacteria	Campylobacterales	Campylobacteraceae	Campylobacter	Campylobacter fetus	WGS	BT 10/98				MLST.Campylobacter_fetus.2																Good	2016-08-05T00:00:00Z	27333878		PRJNA183999	SAMN04417251	GCF_001699575.1		LRAL00000000	Utrecht University	WGS	454	29.0x	Newbler v. 2.6
1.27327e+06	Campylobacter fetus subsp. venerealis cfvi02/298		1273269	131567;2;3379134;29547;3031852;213849;72294;194;196;32020;2789416;1273269	cellular organisms;Bacteria;Pseudomonadati;Campylobacterota;Epsilonproteobacteria;Campylobacterales;Campylobacteraceae;Campylobacter;Campylobacter fetus;Campylobacter fetus subsp. venerealis;Campylobacter fetus subsp. venerealis bv. intermedius;Campylobacter fetus subsp. venerealis cfvi02/298	Bacteria	Pseudomonadati	Campylobacterota	Epsilonproteobacteria	Campylobacterales	Campylobacteraceae	Campylobacter	Campylobacter fetus	WGS	cfvi02/298				MLST.Campylobacter_fetus.4																Good	2016-08-05T00:00:00Z	27333878		PRJNA184001	SAMN04445794	GCF_001699555.1		LRVK00000000	Utrecht University	WGS	454	11.0x	Newbler v. 2.6
1.27327e+06	Campylobacter fetus subsp. venerealis cfvi97/532		1273270	131567;2;3379134;29547;3031852;213849;72294;194;196;32020;2789416;1273270	cellular organisms;Bacteria;Pseudomonadati;Campylobacterota;Epsilonproteobacteria;Campylobacterales;Campylobacteraceae;Campylobacter;Campylobacter fetus;Campylobacter fetus subsp. venerealis;Campylobacter fetus subsp. venerealis bv. intermedius;Campylobacter fetus subsp. venerealis cfvi97/532	Bacteria	Pseudomonadati	Campylobacterota	Epsilonproteobacteria	Campylobacterales	Campylobacteraceae	Campylobacter	Campylobacter fetus	WGS	cfvi97/532				MLST.Campylobacter_fetus.4																Good	2016-08-05T00:00:00Z	27333878		PRJNA184004	SAMN04419559	GCF_001699635.1		LRER00000000	Utrecht University	WGS	454	37.0x	Newbler v. 2.6
1.27327e+06	Campylobacter fetus subsp. venerealis cfvi92/203		1273272	131567;2;3379134;29547;3031852;213849;72294;194;196;32020;2789416;1273272	cellular organisms;Bacteria;Pseudomonadati;Campylobacterota;Epsilonproteobacteria;Campylobacterales;Campylobacteraceae;Campylobacter;Campylobacter fetus;Campylobacter fetus subsp. venerealis;Campylobacter fetus subsp. venerealis bv. intermedius;Campylobacter fetus subsp. venerealis cfvi92/203	Bacteria	Pseudomonadati	Campylobacterota	Epsilonproteobacteria	Campylobacterales	Campylobacteraceae	Campylobacter	Campylobacter fetus	WGS	cfvi92/203				MLST.Campylobacter_fetus.4																Good	2016-08-05T00:00:00Z	27333878		PRJNA184003	SAMN04445795	GCF_001699565.1		LRVL00000000	Utrecht University	WGS	454	31.0x	Newbler v. 2.6
1.27327e+06	Campylobacter fetus subsp. venerealis cfvi03/596		1273274	131567;2;3379134;29547;3031852;213849;72294;194;196;32020;2789416;1273274	cellular organisms;Bacteria;Pseudomonadati;Campylobacterota;Epsilonproteobacteria;Campylobacterales;Campylobacteraceae;Campylobacter;Campylobacter fetus;Campylobacter fetus subsp. venerealis;Campylobacter fetus subsp. venerealis bv. intermedius;Campylobacter fetus subsp. venerealis cfvi03/596	Bacteria	Pseudomonadati	Campylobacterota	Epsilonproteobacteria	Campylobacterales	Campylobacteraceae	Campylobacter	Campylobacter fetus	WGS	cfvi03/596				MLST.Campylobacter_fetus.4																Good	2016-08-05T00:00:00Z	27333878		PRJNA184002	SAMN04417662	GCF_001699615.1		LRAM00000000	Utrecht University	WGS	454	27.0x	Newbler v. 2.6
1.27328e+06	Campylobacter fetus subsp. venerealis CCUG 33872		1273276	131567;2;3379134;29547;3031852;213849;72294;194;196;32020;1273276	cellular organisms;Bacteria;Pseudomonadati;Campylobacterota;Epsilonproteobacteria;Campylobacterales;Campylobacteraceae;Campylobacter;Campylobacter fetus;Campylobacter fetus subsp. venerealis;Campylobacter fetus subsp. venerealis CCUG 33872	Bacteria	Pseudomonadati	Campylobacterota	Epsilonproteobacteria	Campylobacterales	Campylobacteraceae	Campylobacter	Campylobacter fetus	WGS	CCUG 33872				MLST.Campylobacter_fetus.4																Good	2016-08-05T00:00:00Z	27333878		PRJNA184005	SAMN04419569	GCF_001699645.1		LREU00000000	Utrecht University	WGS	454	30.0x	Newbler v. 2.6
1.27328e+06	Campylobacter fetus subsp. venerealis cfvB10		1273279	131567;2;3379134;29547;3031852;213849;72294;194;196;32020;1273279	cellular organisms;Bacteria;Pseudomonadati;Campylobacterota;Epsilonproteobacteria;Campylobacterales;Campylobacteraceae;Campylobacter;Campylobacter fetus;Campylobacter fetus subsp. venerealis;Campylobacter fetus subsp. venerealis cfvB10	Bacteria	Pseudomonadati	Campylobacterota	Epsilonproteobacteria	Campylobacterales	Campylobacteraceae	Campylobacter	Campylobacter fetus	WGS	cfvB10				MLST.Campylobacter_fetus.4																Good	2016-08-05T00:00:00Z	27333878		PRJNA184006	SAMN04419561	GCF_001698965.1		LRET00000000	Utrecht University	WGS	454	29.0x	Newbler v. 2.6
1.33353e+06	Campylobacter fetus subsp. venerealis bv. intermedius str. 99541		1333529	131567;2;3379134;29547;3031852;213849;72294;194;196;32020;2789416;1333529	cellular organisms;Bacteria;Pseudomonadati;Campylobacterota;Epsilonproteobacteria;Campylobacterales;Campylobacteraceae;Campylobacter;Campylobacter fetus;Campylobacter fetus subsp. venerealis;Campylobacter fetus subsp. venerealis bv. intermedius;Campylobacter fetus subsp. venerealis bv. intermedius str. 99541	Bacteria	Pseudomonadati	Campylobacterota	Epsilonproteobacteria	Campylobacterales	Campylobacteraceae	Campylobacter	Campylobacter fetus	WGS	99541		biovar intermedius		MLST.Campylobacter_fetus.4																Good	2013-06-24T00:00:00Z	23908278		PRJNA202842	SAMN02469943	GCA_000414135.1		ASTK00000000	Facultad de Ciencias, UdelaR, Uruguay	WGS	Illumina HiSeq	130.0x	Velvet v. May-2013
1.50781e+06	Campylobacter fetus subsp. testudinum strain 12S02225-3		1507806	131567;2;3379134;29547;3031852;213849;72294;194;196;1507806	cellular organisms;Bacteria;Pseudomonadati;Campylobacterota;Epsilonproteobacteria;Campylobacterales;Campylobacteraceae;Campylobacter;Campylobacter fetus;Campylobacter fetus subsp. testudinum	Bacteria	Pseudomonadati	Campylobacterota	Epsilonproteobacteria	Campylobacterales	Campylobacteraceae	Campylobacter	Campylobacter fetus	WGS	12S02225-3				MLST.Campylobacter_fetus.61																Good	2016-08-05T00:00:00Z	27333878		PRJNA285171	SAMN03741804	GCF_001699215.1		LFLK00000000	Utrecht University	WGS	Illumina MiSeq	176.0x	Newbler v. 2.6
1.50781e+06	Campylobacter fetus subsp. testudinum strain 12S02842-30		1507806	131567;2;3379134;29547;3031852;213849;72294;194;196;1507806	cellular organisms;Bacteria;Pseudomonadati;Campylobacterota;Epsilonproteobacteria;Campylobacterales;Campylobacteraceae;Campylobacter;Campylobacter fetus;Campylobacter fetus subsp. testudinum	Bacteria	Pseudomonadati	Campylobacterota	Epsilonproteobacteria	Campylobacterales	Campylobacteraceae	Campylobacter	Campylobacter fetus	WGS	12S02842-30				MLST.Campylobacter_fetus.63																Good	2016-08-05T00:00:00Z	27333878		PRJNA285168	SAMN03741802	GCF_001699265.1		LFLM00000000	Utrecht University	WGS	Illumina MiSeq	436.0x	Newbler v. 2.6
1.50781e+06	Campylobacter fetus subsp. testudinum strain 12S02855-1		1507806	131567;2;3379134;29547;3031852;213849;72294;194;196;1507806	cellular organisms;Bacteria;Pseudomonadati;Campylobacterota;Epsilonproteobacteria;Campylobacterales;Campylobacteraceae;Campylobacter;Campylobacter fetus;Campylobacter fetus subsp. testudinum	Bacteria	Pseudomonadati	Campylobacterota	Epsilonproteobacteria	Campylobacterales	Campylobacteraceae	Campylobacter	Campylobacter fetus	WGS	12S02855-1				MLST.Campylobacter_fetus.65																Good	2016-08-05T00:00:00Z	27333878		PRJNA285164	SAMN03741800	GCF_001699305.1		LFLO00000000	Utrecht University	WGS	Illumina MiSeq	410.0x	Newbler v. 2.6
1.50781e+06	Campylobacter fetus subsp. testudinum strain 85-387		1507806	131567;2;3379134;29547;3031852;213849;72294;194;196;1507806	cellular organisms;Bacteria;Pseudomonadati;Campylobacterota;Epsilonproteobacteria;Campylobacterales;Campylobacteraceae;Campylobacter;Campylobacter fetus;Campylobacter fetus subsp. testudinum	Bacteria	Pseudomonadati	Campylobacterota	Epsilonproteobacteria	Campylobacterales	Campylobacteraceae	Campylobacter	Campylobacter fetus	WGS	85-387																				Good	2016-08-05T00:00:00Z	27333878		PRJNA285158	SAMN03741798	GCF_001699345.1		LFXC00000000	Utrecht University	WGS	Illumina MiSeq	365.0x	Newbler v. 2.6
1.50781e+06	Campylobacter fetus subsp. testudinum strain CF78.2		1507806	131567;2;3379134;29547;3031852;213849;72294;194;196;1507806	cellular organisms;Bacteria;Pseudomonadati;Campylobacterota;Epsilonproteobacteria;Campylobacterales;Campylobacteraceae;Campylobacter;Campylobacter fetus;Campylobacter fetus subsp. testudinum	Bacteria	Pseudomonadati	Campylobacterota	Epsilonproteobacteria	Campylobacterales	Campylobacteraceae	Campylobacter	Campylobacter fetus	WGS	CF78.2																				Good	2016-08-05T00:00:00Z	27333878		PRJNA285153	SAMN03741770	GCF_001699365.1		LFXD00000000	Utrecht University	WGS	Illumina MiSeq	242.0x	Newbler v. 2.6
1.50781e+06	Campylobacter fetus subsp. testudinum strain D4335		1507806	131567;2;3379134;29547;3031852;213849;72294;194;196;1507806	cellular organisms;Bacteria;Pseudomonadati;Campylobacterota;Epsilonproteobacteria;Campylobacterales;Campylobacteraceae;Campylobacter;Campylobacter fetus;Campylobacter fetus subsp. testudinum	Bacteria	Pseudomonadati	Campylobacterota	Epsilonproteobacteria	Campylobacterales	Campylobacteraceae	Campylobacter	Campylobacter fetus	WGS	D4335				MLST.Campylobacter_fetus.31																Good	2016-08-05T00:00:00Z	27333878		PRJNA286186	SAMN03741943	GCF_001699385.1		LFXE00000000	Utrecht University	WGS	Illumina MiSeq	323.0x	Newbler v. 2.6
1.50781e+06	Campylobacter fetus subsp. testudinum strain D6659		1507806	131567;2;3379134;29547;3031852;213849;72294;194;196;1507806	cellular organisms;Bacteria;Pseudomonadati;Campylobacterota;Epsilonproteobacteria;Campylobacterales;Campylobacteraceae;Campylobacter;Campylobacter fetus;Campylobacter fetus subsp. testudinum	Bacteria	Pseudomonadati	Campylobacterota	Epsilonproteobacteria	Campylobacterales	Campylobacteraceae	Campylobacter	Campylobacter fetus	WGS	D6659				MLST.Campylobacter_fetus.15																Good	2016-08-05T00:00:00Z	27333878		PRJNA285182	SAMN03741942	GCF_001699415.1		LFXF00000000	Utrecht University	WGS	Illumina MiSeq	165.0x	Newbler v. 2.6
1.50781e+06	Campylobacter fetus subsp. testudinum strain D6690		1507806	131567;2;3379134;29547;3031852;213849;72294;194;196;1507806	cellular organisms;Bacteria;Pseudomonadati;Campylobacterota;Epsilonproteobacteria;Campylobacterales;Campylobacteraceae;Campylobacter;Campylobacter fetus;Campylobacter fetus subsp. testudinum	Bacteria	Pseudomonadati	Campylobacterota	Epsilonproteobacteria	Campylobacterales	Campylobacteraceae	Campylobacter	Campylobacter fetus	WGS	D6690				MLST.Campylobacter_fetus.15																Good	2016-08-05T00:00:00Z	27333878		PRJNA285180	SAMN03741940	GCF_001699455.1		LMBF00000000	Utrecht University	WGS	Illumina MiSeq	490.0x	Newbler v. 2.5
1.50781e+06	Campylobacter fetus subsp. testudinum strain 13S00388-15		1507806	131567;2;3379134;29547;3031852;213849;72294;194;196;1507806	cellular organisms;Bacteria;Pseudomonadati;Campylobacterota;Epsilonproteobacteria;Campylobacterales;Campylobacteraceae;Campylobacter;Campylobacter fetus;Campylobacter fetus subsp. testudinum	Bacteria	Pseudomonadati	Campylobacterota	Epsilonproteobacteria	Campylobacterales	Campylobacteraceae	Campylobacter	Campylobacter fetus	WGS	13S00388-15				MLST.Campylobacter_fetus.67																Good	2016-08-05T00:00:00Z	27333878		PRJNA285160	SAMN03741799	GCF_001699135.1		LFLQ00000000	Utrecht University	WGS	Illumina MiSeq	510.0x	Newbler v. 2.6
1.50781e+06	Campylobacter fetus subsp. testudinum strain CFT12S00416-3		1507806	131567;2;3379134;29547;3031852;213849;72294;194;196;1507806	cellular organisms;Bacteria;Pseudomonadati;Campylobacterota;Epsilonproteobacteria;Campylobacterales;Campylobacteraceae;Campylobacter;Campylobacter fetus;Campylobacter fetus subsp. testudinum	Bacteria	Pseudomonadati	Campylobacterota	Epsilonproteobacteria	Campylobacterales	Campylobacteraceae	Campylobacter	Campylobacter fetus	WGS	CFT12S00416-3				MLST.Campylobacter_fetus.60																Good	2016-08-05T00:00:00Z	27333878		PRJNA285172	SAMN03741805	GCF_001699205.1		LFLJ00000000	Utrecht University	WGS	Illumina MiSeq	148.0x	Newbler v. 2.6
1.50781e+06	Campylobacter fetus subsp. testudinum strain 12S02263-3		1507806	131567;2;3379134;29547;3031852;213849;72294;194;196;1507806	cellular organisms;Bacteria;Pseudomonadati;Campylobacterota;Epsilonproteobacteria;Campylobacterales;Campylobacteraceae;Campylobacter;Campylobacter fetus;Campylobacter fetus subsp. testudinum	Bacteria	Pseudomonadati	Campylobacterota	Epsilonproteobacteria	Campylobacterales	Campylobacteraceae	Campylobacter	Campylobacter fetus	WGS	12S02263-3				MLST.Campylobacter_fetus.62																Good	2016-08-05T00:00:00Z	27333878		PRJNA285170	SAMN03741803	GCF_001699255.1		LFLL00000000	Utrecht University	WGS	Illumina MiSeq	412.0x	Newbler v. 2.6
1.50781e+06	Campylobacter fetus subsp. testudinum strain 12S02847-1		1507806	131567;2;3379134;29547;3031852;213849;72294;194;196;1507806	cellular organisms;Bacteria;Pseudomonadati;Campylobacterota;Epsilonproteobacteria;Campylobacterales;Campylobacteraceae;Campylobacter;Campylobacter fetus;Campylobacter fetus subsp. testudinum	Bacteria	Pseudomonadati	Campylobacterota	Epsilonproteobacteria	Campylobacterales	Campylobacteraceae	Campylobacter	Campylobacter fetus	WGS	12S02847-1				MLST.Campylobacter_fetus.64																Good	2016-08-05T00:00:00Z	27333878		PRJNA285167	SAMN03741801	GCF_001699295.1		LFLN00000000	Utrecht University	WGS	Illumina MiSeq	322.0x	Newbler v. 2.6
1.50781e+06	Campylobacter fetus subsp. testudinum strain 12S04217-1		1507806	131567;2;3379134;29547;3031852;213849;72294;194;196;1507806	cellular organisms;Bacteria;Pseudomonadati;Campylobacterota;Epsilonproteobacteria;Campylobacterales;Campylobacteraceae;Campylobacter;Campylobacter fetus;Campylobacter fetus subsp. testudinum	Bacteria	Pseudomonadati	Campylobacterota	Epsilonproteobacteria	Campylobacterales	Campylobacteraceae	Campylobacter	Campylobacter fetus	WGS	12S04217-1				MLST.Campylobacter_fetus.66																Good	2016-08-05T00:00:00Z	27333878		PRJNA285163	SAMN03784720	GCF_001699335.1		LFLP00000000	Utrecht University	WGS	Illumina MiSeq	336.0x	Newbler v. 2.6
1.50781e+06	Campylobacter fetus subsp. testudinum strain D6683		1507806	131567;2;3379134;29547;3031852;213849;72294;194;196;1507806	cellular organisms;Bacteria;Pseudomonadati;Campylobacterota;Epsilonproteobacteria;Campylobacterales;Campylobacteraceae;Campylobacter;Campylobacter fetus;Campylobacter fetus subsp. testudinum	Bacteria	Pseudomonadati	Campylobacterota	Epsilonproteobacteria	Campylobacterales	Campylobacteraceae	Campylobacter	Campylobacter fetus	WGS	D6683				MLST.Campylobacter_fetus.15																Good	2016-08-05T00:00:00Z	27333878		PRJNA285181	SAMN03741941	GCF_001699425.1		LFXG00000000	Utrecht University	WGS	Illumina MiSeq	325.0x	Newbler v. 2.6
1.50781e+06	Campylobacter fetus subsp. testudinum strain D6783		1507806	131567;2;3379134;29547;3031852;213849;72294;194;196;1507806	cellular organisms;Bacteria;Pseudomonadati;Campylobacterota;Epsilonproteobacteria;Campylobacterales;Campylobacteraceae;Campylobacter;Campylobacter fetus;Campylobacter fetus subsp. testudinum	Bacteria	Pseudomonadati	Campylobacterota	Epsilonproteobacteria	Campylobacterales	Campylobacteraceae	Campylobacter	Campylobacter fetus	WGS	D6783				MLST.Campylobacter_fetus.30																Good	2016-08-05T00:00:00Z	27333878		PRJNA285178	SAMN03741934	GCF_001699465.1		LMBE00000000	Utrecht University	WGS	Illumina MiSeq	270.0x	Newbler v. 2.6
1.50781e+06	Campylobacter fetus subsp. testudinum strain D6856		1507806	131567;2;3379134;29547;3031852;213849;72294;194;196;1507806	cellular organisms;Bacteria;Pseudomonadati;Campylobacterota;Epsilonproteobacteria;Campylobacterales;Campylobacteraceae;Campylobacter;Campylobacter fetus;Campylobacter fetus subsp. testudinum	Bacteria	Pseudomonadati	Campylobacterota	Epsilonproteobacteria	Campylobacterales	Campylobacteraceae	Campylobacter	Campylobacter fetus	WGS	D6856				MLST.Campylobacter_fetus.15																Good	2016-08-05T00:00:00Z	27333878		PRJNA285177	SAMN03741933	GCF_001699485.1		LMBG00000000	Utrecht University	WGS	Illumina MiSeq	516.0x	Newbler v. 2.6
1.50781e+06	Campylobacter fetus subsp. testudinum strain pet-3		1507806	131567;2;3379134;29547;3031852;213849;72294;194;196;1507806	cellular organisms;Bacteria;Pseudomonadati;Campylobacterota;Epsilonproteobacteria;Campylobacterales;Campylobacteraceae;Campylobacter;Campylobacter fetus;Campylobacter fetus subsp. testudinum	Bacteria	Pseudomonadati	Campylobacterota	Epsilonproteobacteria	Campylobacterales	Campylobacteraceae	Campylobacter	Campylobacter fetus	Complete	pet-3				MLST.Campylobacter_fetus.40																Good	2015-01-05T00:00:00Z	25700400		PRJNA241389	SAMN02689633	GCA_000814265.1		CP009226.1	China Medical University	Complete	Illumina	1950	MUMmer ver. 3.23; GapCloser ver.
1.50781e+06	Campylobacter fetus subsp. testudinum strain 772		1507806	131567;2;3379134;29547;3031852;213849;72294;194;196;1507806	cellular organisms;Bacteria;Pseudomonadati;Campylobacterota;Epsilonproteobacteria;Campylobacterales;Campylobacteraceae;Campylobacter;Campylobacter fetus;Campylobacter fetus subsp. testudinum	Bacteria	Pseudomonadati	Campylobacterota	Epsilonproteobacteria	Campylobacterales	Campylobacteraceae	Campylobacter	Campylobacter fetus	Complete	772				MLST.Campylobacter_fetus.17																Good	2018-03-07T00:00:00Z			PRJNA436182	SAMN08618845	GCA_002973655.1		CP027287	Guangzhou Center for Disease Control and Prevention	Complete	Illumina HiSeq	1547.0x	SOAPdenovo v. v2.04
1.50781e+06	Campylobacter fetus subsp. testudinum strain wqj3		1507806	131567;2;3379134;29547;3031852;213849;72294;194;196;1507806	cellular organisms;Bacteria;Pseudomonadati;Campylobacterota;Epsilonproteobacteria;Campylobacterales;Campylobacteraceae;Campylobacter;Campylobacter fetus;Campylobacter fetus subsp. testudinum	Bacteria	Pseudomonadati	Campylobacterota	Epsilonproteobacteria	Campylobacterales	Campylobacteraceae	Campylobacter	Campylobacter fetus	WGS	wqj3				MLST.Campylobacter_fetus.46																Good	2020-02-04T00:00:00Z			PRJNA577795	SAMN13037930	GCA_010120575.1		WKKM00000000	Guangzhou University of Chinese Medicine	WGS	454	100.0x	Newbler v. MAY-2018
1.50781e+06	Campylobacter fetus subsp. testudinum strain wqj6		1507806	131567;2;3379134;29547;3031852;213849;72294;194;196;1507806	cellular organisms;Bacteria;Pseudomonadati;Campylobacterota;Epsilonproteobacteria;Campylobacterales;Campylobacteraceae;Campylobacter;Campylobacter fetus;Campylobacter fetus subsp. testudinum	Bacteria	Pseudomonadati	Campylobacterota	Epsilonproteobacteria	Campylobacterales	Campylobacteraceae	Campylobacter	Campylobacter fetus	WGS	wqj6				MLST.Campylobacter_fetus.47																Good	2020-02-04T00:00:00Z			PRJNA577799	SAMN13037952	GCA_010120615.1		WKKO00000000	Guangzhou University of Chinese Medicine	WGS	454	100.0x	Newbler v. MAY-2018
1.50781e+06	Campylobacter fetus subsp. testudinum strain wqj2		1507806	131567;2;3379134;29547;3031852;213849;72294;194;196;1507806	cellular organisms;Bacteria;Pseudomonadati;Campylobacterota;Epsilonproteobacteria;Campylobacterales;Campylobacteraceae;Campylobacter;Campylobacter fetus;Campylobacter fetus subsp. testudinum	Bacteria	Pseudomonadati	Campylobacterota	Epsilonproteobacteria	Campylobacterales	Campylobacteraceae	Campylobacter	Campylobacter fetus	WGS	wqj2				MLST.Campylobacter_fetus.45																Good	2020-02-20T00:00:00Z			PRJNA577788	SAMN13037595	GCA_010883105.1		WKKL00000000	Guangzhou University of Chinese Medicine	WGS	454	100.0x	Newbler v. MAY-2018
1.50781e+06	Campylobacter fetus subsp. testudinum strain wqj1		1507806	131567;2;3379134;29547;3031852;213849;72294;194;196;1507806	cellular organisms;Bacteria;Pseudomonadati;Campylobacterota;Epsilonproteobacteria;Campylobacterales;Campylobacteraceae;Campylobacter;Campylobacter fetus;Campylobacter fetus subsp. testudinum	Bacteria	Pseudomonadati	Campylobacterota	Epsilonproteobacteria	Campylobacterales	Campylobacteraceae	Campylobacter	Campylobacter fetus	WGS	wqj1				MLST.Campylobacter_fetus.46																Good	2020-02-20T00:00:00Z			PRJNA577766	SAMN13037462	GCA_010883085.1		WKKK00000000	Guangzhou University of Chinese Medicine	WGS	454	100.0x	SOAPdenovo v. Mar-2018
1.50781e+06	Campylobacter fetus subsp. testudinum strain wqj4		1507806	131567;2;3379134;29547;3031852;213849;72294;194;196;1507806	cellular organisms;Bacteria;Pseudomonadati;Campylobacterota;Epsilonproteobacteria;Campylobacterales;Campylobacteraceae;Campylobacter;Campylobacter fetus;Campylobacter fetus subsp. testudinum	Bacteria	Pseudomonadati	Campylobacterota	Epsilonproteobacteria	Campylobacterales	Campylobacteraceae	Campylobacter	Campylobacter fetus	WGS	wqj4				MLST.Campylobacter_fetus.17																Good	2020-02-20T00:00:00Z			PRJNA577798	SAMN13037941	GCA_010883135.1		WKKN00000000	Guangzhou University of Chinese Medicine	WGS	454	100.0x	Newbler v. MAY-2018
1.50781e+06	Campylobacter fetus subsp. testudinum strain wqj7		1507806	131567;2;3379134;29547;3031852;213849;72294;194;196;1507806	cellular organisms;Bacteria;Pseudomonadati;Campylobacterota;Epsilonproteobacteria;Campylobacterales;Campylobacteraceae;Campylobacter;Campylobacter fetus;Campylobacter fetus subsp. testudinum	Bacteria	Pseudomonadati	Campylobacterota	Epsilonproteobacteria	Campylobacterales	Campylobacteraceae	Campylobacter	Campylobacter fetus	WGS	wqj7																				Good	2020-02-20T00:00:00Z			PRJNA577802	SAMN13037964	GCA_010883155.1		WLXY00000000	Guangzhou University of Chinese Medicine	WGS	454	100.0x	Newbler v. MAY-2018
1.50781e+06	Campylobacter fetus subsp. testudinum strain wqj11		1507806	131567;2;3379134;29547;3031852;213849;72294;194;196;1507806	cellular organisms;Bacteria;Pseudomonadati;Campylobacterota;Epsilonproteobacteria;Campylobacterales;Campylobacteraceae;Campylobacter;Campylobacter fetus;Campylobacter fetus subsp. testudinum	Bacteria	Pseudomonadati	Campylobacterota	Epsilonproteobacteria	Campylobacterales	Campylobacteraceae	Campylobacter	Campylobacter fetus	WGS	wqj11				MLST.Campylobacter_fetus.46																Good	2020-02-20T00:00:00Z			PRJNA577809	SAMN13037973	GCA_010883215.1		WLYB00000000	Guangzhou University of Chinese Medicine	WGS	454	100.0x	Newbler v. MAY-2018
1.50781e+06	Campylobacter fetus subsp. testudinum strain 11S02557-2		1507806	131567;2;3379134;29547;3031852;213849;72294;194;196;1507806	cellular organisms;Bacteria;Pseudomonadati;Campylobacterota;Epsilonproteobacteria;Campylobacterales;Campylobacteraceae;Campylobacter;Campylobacter fetus;Campylobacter fetus subsp. testudinum	Bacteria	Pseudomonadati	Campylobacterota	Epsilonproteobacteria	Campylobacterales	Campylobacteraceae	Campylobacter	Campylobacter fetus	WGS	11S02557-2				MLST.Campylobacter_fetus.58																Good	2016-08-05T00:00:00Z	27333878		PRJNA282782	SAMN03579565	GCF_001699125.1		LFMJ00000000	Utrecht University	WGS	Illumina MiSeq	286.0x	Newbler v. 2.6
1.50781e+06	Campylobacter fetus subsp. testudinum strain B1-04		1507806	131567;2;3379134;29547;3031852;213849;72294;194;196;1507806	cellular organisms;Bacteria;Pseudomonadati;Campylobacterota;Epsilonproteobacteria;Campylobacterales;Campylobacteraceae;Campylobacter;Campylobacter fetus;Campylobacter fetus subsp. testudinum	Bacteria	Pseudomonadati	Campylobacterota	Epsilonproteobacteria	Campylobacterales	Campylobacteraceae	Campylobacter	Campylobacter fetus	WGS	B1-04				MLST.Campylobacter_fetus.17																Good	2020-05-28T00:00:00Z			PRJNA607415	SAMN14132431	GCA_013184585.1		JAAOXJ000000000	Guangzhou University of Chinese Medicine	WGS	454	100.0x	Newbler v. MAY-2018
1.50781e+06	Campylobacter fetus subsp. testudinum strain B1-01		1507806	131567;2;3379134;29547;3031852;213849;72294;194;196;1507806	cellular organisms;Bacteria;Pseudomonadati;Campylobacterota;Epsilonproteobacteria;Campylobacterales;Campylobacteraceae;Campylobacter;Campylobacter fetus;Campylobacter fetus subsp. testudinum	Bacteria	Pseudomonadati	Campylobacterota	Epsilonproteobacteria	Campylobacterales	Campylobacteraceae	Campylobacter	Campylobacter fetus	WGS	B1-01				MLST.Campylobacter_fetus.46																Good	2020-05-28T00:00:00Z			PRJNA607417	SAMN14132432	GCA_013184565.1		JAAOXI000000000	Guangzhou University of Chinese Medicine	WGS	454	100.0x	Newbler v. MAY-2018
1.50781e+06	Campylobacter fetus subsp. testudinum strain CFT12S05168		1507806	131567;2;3379134;29547;3031852;213849;72294;194;196;1507806	cellular organisms;Bacteria;Pseudomonadati;Campylobacterota;Epsilonproteobacteria;Campylobacterales;Campylobacteraceae;Campylobacter;Campylobacter fetus;Campylobacter fetus subsp. testudinum	Bacteria	Pseudomonadati	Campylobacterota	Epsilonproteobacteria	Campylobacterales	Campylobacteraceae	Campylobacter	Campylobacter fetus	WGS	CFT12S05168				MLST.Campylobacter_fetus.59																Good	2016-08-05T00:00:00Z	27333878		PRJNA285173	SAMN03741918	GCF_001699175.1		LELD00000000	Utrecht University	WGS	Illumina MiSeq	357.0x	Newbler v. 2.6
194.389	Campylobacter fetus subsp. fetus INIA 17144		194	131567;2;1224;68525;29547;213849;72294;194	cellular organisms;Bacteria;Proteobacteria;delta/epsilon subdivisions;Epsilonproteobacteria;Campylobacterales;Campylobacteraceae;Campylobacter	Bacteria	null	Proteobacteria	Epsilonproteobacteria	Campylobacterales	Campylobacteraceae	null		WGS	fetus subsp. fetus INIA 17144				MLST.Campylobacter_fetus.1																Good
196.103	Campylobacter fetus strain D7037		196	131567;2;3379134;29547;3031852;213849;72294;194;196	cellular organisms;Bacteria;Pseudomonadati;Campylobacterota;Epsilonproteobacteria;Campylobacterales;Campylobacteraceae;Campylobacter;Campylobacter fetus	Bacteria	Pseudomonadati	Campylobacterota	Epsilonproteobacteria	Campylobacterales	Campylobacteraceae	Campylobacter	Campylobacter fetus	WGS	D7037				MLST.Campylobacter_fetus.3																Good	2019-09-05T00:00:00Z			PRJNA239251	SAMN03567156	GCA_005014375.2		AABUZP000000000	Centers for Disease Control and Prevention	WGS	Illumina HiSeq	20x	SPAdes v. 3.11
196.104	Campylobacter fetus strain 2016D-0237		196	131567;2;3379134;29547;3031852;213849;72294;194;196	cellular organisms;Bacteria;Pseudomonadati;Campylobacterota;Epsilonproteobacteria;Campylobacterales;Campylobacteraceae;Campylobacter;Campylobacter fetus	Bacteria	Pseudomonadati	Campylobacterota	Epsilonproteobacteria	Campylobacterales	Campylobacteraceae	Campylobacter	Campylobacter fetus	WGS	2016D-0237																				Good	2019-09-05T00:00:00Z			PRJNA239251	SAMN06196360	GCA_005014935.2		AABUZE000000000	Centers for Disease Control and Prevention	WGS	Illumina MiSeq	20x	SPAdes v. 3.11
196.105	Campylobacter fetus strain D5332		196	131567;2;3379134;29547;3031852;213849;72294;194;196	cellular organisms;Bacteria;Pseudomonadati;Campylobacterota;Epsilonproteobacteria;Campylobacterales;Campylobacteraceae;Campylobacter;Campylobacter fetus	Bacteria	Pseudomonadati	Campylobacterota	Epsilonproteobacteria	Campylobacterales	Campylobacteraceae	Campylobacter	Campylobacter fetus	WGS	D5332				MLST.Campylobacter_fetus.5																Good	2019-09-05T00:00:00Z			PRJNA239251	SAMN03567151	GCA_005133705.2		AACCWO000000000	Centers for Disease Control and Prevention	WGS	Illumina HiSeq	20x	SPAdes v. 3.11
196.106	Campylobacter fetus strain D5675		196	131567;2;3379134;29547;3031852;213849;72294;194;196	cellular organisms;Bacteria;Pseudomonadati;Campylobacterota;Epsilonproteobacteria;Campylobacterales;Campylobacteraceae;Campylobacter;Campylobacter fetus	Bacteria	Pseudomonadati	Campylobacterota	Epsilonproteobacteria	Campylobacterales	Campylobacteraceae	Campylobacter	Campylobacter fetus	WGS	D5675				MLST.Campylobacter_fetus.6																Good	2019-09-05T00:00:00Z			PRJNA239251	SAMN03567153	GCA_005137355.2		AACCWR000000000	Centers for Disease Control and Prevention	WGS	Illumina HiSeq	20x	SPAdes v. 3.11
196.107	Campylobacter fetus strain D5375		196	131567;2;3379134;29547;3031852;213849;72294;194;196	cellular organisms;Bacteria;Pseudomonadati;Campylobacterota;Epsilonproteobacteria;Campylobacterales;Campylobacteraceae;Campylobacter;Campylobacter fetus	Bacteria	Pseudomonadati	Campylobacterota	Epsilonproteobacteria	Campylobacterales	Campylobacteraceae	Campylobacter	Campylobacter fetus	WGS	D5375				MLST.Campylobacter_fetus.3																Good	2019-09-05T00:00:00Z			PRJNA239251	SAMN03567152	GCA_005250865.2		AACKKR000000000	Centers for Disease Control and Prevention	WGS	Illumina HiSeq	20x	SPAdes v. 3.11
196.108	Campylobacter fetus strain D4381		196	131567;2;3379134;29547;3031852;213849;72294;194;196	cellular organisms;Bacteria;Pseudomonadati;Campylobacterota;Epsilonproteobacteria;Campylobacterales;Campylobacteraceae;Campylobacter;Campylobacter fetus	Bacteria	Pseudomonadati	Campylobacterota	Epsilonproteobacteria	Campylobacterales	Campylobacteraceae	Campylobacter	Campylobacter fetus	WGS	D4381				MLST.Campylobacter_fetus.6																Good	2019-09-05T00:00:00Z			PRJNA239251	SAMN03567136	GCA_005250905.2		AACKKU000000000	Centers for Disease Control and Prevention	WGS	Illumina HiSeq	20x	SPAdes v. 3.11
196.109	Campylobacter fetus strain 2016D-0238		196	131567;2;3379134;29547;3031852;213849;72294;194;196	cellular organisms;Bacteria;Pseudomonadati;Campylobacterota;Epsilonproteobacteria;Campylobacterales;Campylobacteraceae;Campylobacter;Campylobacter fetus	Bacteria	Pseudomonadati	Campylobacterota	Epsilonproteobacteria	Campylobacterales	Campylobacteraceae	Campylobacter	Campylobacter fetus	WGS	2016D-0238																				Good	2019-09-05T00:00:00Z			PRJNA239251	SAMN06196361	GCA_005255865.2		AACKTY000000000	Centers for Disease Control and Prevention	WGS	Illumina MiSeq	20x	SPAdes v. 3.11
196.11	Campylobacter fetus strain MGYG-HGUT-02374		196	131567;2;3379134;29547;3031852;213849;72294;194;196	cellular organisms;Bacteria;Pseudomonadati;Campylobacterota;Epsilonproteobacteria;Campylobacterales;Campylobacteraceae;Campylobacter;Campylobacter fetus	Bacteria	Pseudomonadati	Campylobacterota	Epsilonproteobacteria	Campylobacterales	Campylobacteraceae	Campylobacter	Campylobacter fetus	WGS	MGYG-HGUT-02374				MLST.Campylobacter_fetus.31																Good	2019-08-12T00:00:00Z			PRJEB33885	SAMEA5851878	GCA_902386455.1		CABMIY000000000	EMG	WGS
196.115	Campylobacter fetus strain 0704		196	131567;2;3379134;29547;3031852;213849;72294;194;196	cellular organisms;Bacteria;Pseudomonadati;Campylobacterota;Epsilonproteobacteria;Campylobacterales;Campylobacteraceae;Campylobacter;Campylobacter fetus	Bacteria	Pseudomonadati	Campylobacterota	Epsilonproteobacteria	Campylobacterales	Campylobacteraceae	Campylobacter	Campylobacter fetus	WGS	704				MLST.Campylobacter_fetus.2																Good	2020-02-04T00:00:00Z			PRJNA577817	SAMN13038021	GCA_010120585.1		WLYE00000000	Guangzhou University of Chinese Medicine	WGS	454	100.0x	Newbler v. MAY-2018
196.116	Campylobacter fetus strain wqj525		196	131567;2;3379134;29547;3031852;213849;72294;194;196	cellular organisms;Bacteria;Pseudomonadati;Campylobacterota;Epsilonproteobacteria;Campylobacterales;Campylobacteraceae;Campylobacter;Campylobacter fetus	Bacteria	Pseudomonadati	Campylobacterota	Epsilonproteobacteria	Campylobacterales	Campylobacteraceae	Campylobacter	Campylobacter fetus	WGS	wqj525				MLST.Campylobacter_fetus.48																Good	2020-02-04T00:00:00Z			PRJNA577819	SAMN13038022	GCA_010120605.1		WLYF00000000	Guangzhou University of Chinese Medicine	WGS	454	100.0x	Newbler v. MAY-2018
196.117	Campylobacter fetus strain wqj33		196	131567;2;3379134;29547;3031852;213849;72294;194;196	cellular organisms;Bacteria;Pseudomonadati;Campylobacterota;Epsilonproteobacteria;Campylobacterales;Campylobacteraceae;Campylobacter;Campylobacter fetus	Bacteria	Pseudomonadati	Campylobacterota	Epsilonproteobacteria	Campylobacterales	Campylobacteraceae	Campylobacter	Campylobacter fetus	WGS	wqj33				MLST.Campylobacter_fetus.20																Good	2020-02-04T00:00:00Z			PRJNA577820	SAMN13038024	GCA_010120695.1		WLYG00000000	Guangzhou University of Chinese Medicine	WGS	454	100.0x	Newbler v. MAY-2018
196.12	Campylobacter fetus strain CFV08A1102-42A		196	131567;2;3379134;29547;3031852;213849;72294;194;196	cellular organisms;Bacteria;Pseudomonadati;Campylobacterota;Epsilonproteobacteria;Campylobacterales;Campylobacteraceae;Campylobacter;Campylobacter fetus	Bacteria	Pseudomonadati	Campylobacterota	Epsilonproteobacteria	Campylobacterales	Campylobacteraceae	Campylobacter	Campylobacter fetus	WGS	CFV08A1102-42A				MLST.Campylobacter_fetus.4																Good	2020-03-20T00:00:00Z			PRJNA604600	SAMN13976980	GCA_011600845.2		JAAOWY000000000	Canadian Food Inspection Agency	WGS	PacBio RS II SMRT; Illumina HiSeq	140x	DNASTAR Lasergene v. v14
196.121	Campylobacter fetus strain CFF02A725-35A		196	131567;2;3379134;29547;3031852;213849;72294;194;196	cellular organisms;Bacteria;Pseudomonadati;Campylobacterota;Epsilonproteobacteria;Campylobacterales;Campylobacteraceae;Campylobacter;Campylobacter fetus	Bacteria	Pseudomonadati	Campylobacterota	Epsilonproteobacteria	Campylobacterales	Campylobacteraceae	Campylobacter	Campylobacter fetus	WGS	CFF02A725-35A				MLST.Campylobacter_fetus.2																Good	2020-03-20T00:00:00Z			PRJNA604600	SAMN13976976	GCA_011600855.2		JAAOXC000000000	Canadian Food Inspection Agency	WGS	PacBio RS II SMRT; Illumina HiSeq	376x	DNASTAR Lasergene v. v14
196.122	Campylobacter fetus strain CFF00A031		196	131567;2;3379134;29547;3031852;213849;72294;194;196	cellular organisms;Bacteria;Pseudomonadati;Campylobacterota;Epsilonproteobacteria;Campylobacterales;Campylobacteraceae;Campylobacter;Campylobacter fetus	Bacteria	Pseudomonadati	Campylobacterota	Epsilonproteobacteria	Campylobacterales	Campylobacteraceae	Campylobacter	Campylobacter fetus	WGS	CFF00A031				MLST.Campylobacter_fetus.6															Representative	Good	2020-03-20T00:00:00Z			PRJNA604600	SAMN13976978	GCA_011600945.2		JAAOXA000000000	Canadian Food Inspection Agency	WGS	PacBio RS II SMRT; Illumina HiSeq	398x	DNASTAR Lasergene v. v14
196.123	Campylobacter fetus strain CFViADRI1362		196	131567;2;3379134;29547;3031852;213849;72294;194;196	cellular organisms;Bacteria;Pseudomonadati;Campylobacterota;Epsilonproteobacteria;Campylobacterales;Campylobacteraceae;Campylobacter;Campylobacter fetus	Bacteria	Pseudomonadati	Campylobacterota	Epsilonproteobacteria	Campylobacterales	Campylobacteraceae	Campylobacter	Campylobacter fetus	WGS	CFViADRI1362				MLST.Campylobacter_fetus.4																Good	2020-03-20T00:00:00Z			PRJNA604600	SAMN13976982	GCA_011600955.2		JAAOWW000000000	Canadian Food Inspection Agency	WGS	PacBio RS II SMRT; Illumina HiSeq	287x	DNASTAR Lasergene v. v14
196.124	Campylobacter fetus strain CFF09A980		196	131567;2;3379134;29547;3031852;213849;72294;194;196	cellular organisms;Bacteria;Pseudomonadati;Campylobacterota;Epsilonproteobacteria;Campylobacterales;Campylobacteraceae;Campylobacter;Campylobacter fetus	Bacteria	Pseudomonadati	Campylobacterota	Epsilonproteobacteria	Campylobacterales	Campylobacteraceae	Campylobacter	Campylobacter fetus	WGS	CFF09A980				MLST.Campylobacter_fetus.6																Good	2020-03-20T00:00:00Z			PRJNA604600	SAMN13976977	GCA_011600995.2		JAAOXB000000000	Canadian Food Inspection Agency	WGS	PacBio RS II SMRT; Illumina HiSeq	426x	DNASTAR Lasergene v. v14
196.125	Campylobacter fetus strain CFV08A948-2A		196	131567;2;3379134;29547;3031852;213849;72294;194;196	cellular organisms;Bacteria;Pseudomonadati;Campylobacterota;Epsilonproteobacteria;Campylobacterales;Campylobacteraceae;Campylobacter;Campylobacter fetus	Bacteria	Pseudomonadati	Campylobacterota	Epsilonproteobacteria	Campylobacterales	Campylobacteraceae	Campylobacter	Campylobacter fetus	WGS	CFV08A948-2A				MLST.Campylobacter_fetus.4																Good	2020-03-20T00:00:00Z			PRJNA604600	SAMN13976979	GCA_011601005.2		JAAOWZ000000000	Canadian Food Inspection Agency	WGS	PacBio RS II SMRT; Illumina HiSeq	295x	DNASTAR Lasergene v. v14
196.126	Campylobacter fetus strain CFViADRI545		196	131567;2;3379134;29547;3031852;213849;72294;194;196	cellular organisms;Bacteria;Pseudomonadati;Campylobacterota;Epsilonproteobacteria;Campylobacterales;Campylobacteraceae;Campylobacter;Campylobacter fetus	Bacteria	Pseudomonadati	Campylobacterota	Epsilonproteobacteria	Campylobacterales	Campylobacteraceae	Campylobacter	Campylobacter fetus	WGS	CFViADRI545				MLST.Campylobacter_fetus.4																Good	2020-03-20T00:00:00Z			PRJNA604600	SAMN13976981	GCA_011601375.2		JAAOWX000000000	Canadian Food Inspection Agency	WGS	PacBio RS II SMRT; Illumina HiSeq	270x	DNASTAR Lasergene v. v14
196.127	Campylobacter fetus strain RUG14080		196	131567;2;3379134;29547;3031852;213849;72294;194;196	cellular organisms;Bacteria;Pseudomonadati;Campylobacterota;Epsilonproteobacteria;Campylobacterales;Campylobacteraceae;Campylobacter;Campylobacter fetus	Bacteria	Pseudomonadati	Campylobacterota	Epsilonproteobacteria	Campylobacterales	Campylobacteraceae	Campylobacter	Campylobacter fetus	WGS	RUG14080																				Good	2020-02-10T00:00:00Z			PRJEB31266	SAMEA6152218	GCA_902795495.1		CADBLG000000000	THE ROSLIN INSTITUTE	WGS
196.139	Campylobacter fetus strain P5775		196	131567;2;3379134;29547;3031852;213849;72294;194;196	cellular organisms;Bacteria;Pseudomonadati;Campylobacterota;Epsilonproteobacteria;Campylobacterales;Campylobacteraceae;Campylobacter;Campylobacter fetus	Bacteria	Pseudomonadati	Campylobacterota	Epsilonproteobacteria	Campylobacterales	Campylobacteraceae	Campylobacter	Campylobacter fetus	WGS	P5775				MLST.Campylobacter_fetus.25																Good	1900-01-01T00:00:00Z			PRJNA663981	SAMN16191517	GCA_014764615.1		JACXXC000000000	Christian Medical College	WGS	Ion Torrent	136x	SPAdes v. 5
196.151	Campylobacter fetus first		196	131567;2;1224;68525;29547;213849;72294;194;196	cellular organisms;Bacteria;Proteobacteria;delta/epsilon subdivisions;Epsilonproteobacteria;Campylobacterales;Campylobacteraceae;Campylobacter;Campylobacter fetus	Bacteria	null	Proteobacteria	Epsilonproteobacteria	Campylobacterales	Campylobacteraceae	Campylobacter		WGS	first				MLST.Campylobacter_fetus.4																Good
196.159	Campylobacter fetus SRR5279288_bin.84_CONCOCT_v1.1_MAG		196	131567;2;3379134;29547;3031852;213849;72294;194;196	cellular organisms;Bacteria;Pseudomonadati;Campylobacterota;Epsilonproteobacteria;Campylobacterales;Campylobacteraceae;Campylobacter;Campylobacter fetus	Bacteria	Pseudomonadati	Campylobacterota	Epsilonproteobacteria	Campylobacterales	Campylobacteraceae	Campylobacter	Campylobacter fetus	WGS	SRR5279288_bin.84_CONCOCT_v1.1_MAG				MLST.Campylobacter_fetus.20																Good	2023-01-08T00:00:00Z			PRJEB51075	SAMEA14085825	GCA_937989835.1		CALKSA000000000
196.79	Campylobacter fetus strain CIT01		196	131567;2;3379134;29547;3031852;213849;72294;194;196	cellular organisms;Bacteria;Pseudomonadati;Campylobacterota;Epsilonproteobacteria;Campylobacterales;Campylobacteraceae;Campylobacter;Campylobacter fetus	Bacteria	Pseudomonadati	Campylobacterota	Epsilonproteobacteria	Campylobacterales	Campylobacteraceae	Campylobacter	Campylobacter fetus	WGS	CIT01				MLST.Campylobacter_fetus.3																Good	2018-10-07T00:00:00Z			PRJNA493797	SAMN10142639	GCA_003626705.1		RBHV00000000	Cork Institute of Technology	WGS	Illumina MiSeq	18.0x	SPAdes v. 2017
196.92	Campylobacter fetus strain 12S01208-4		196	131567;2;3379134;29547;3031852;213849;72294;194;196	cellular organisms;Bacteria;Pseudomonadati;Campylobacterota;Epsilonproteobacteria;Campylobacterales;Campylobacteraceae;Campylobacter;Campylobacter fetus	Bacteria	Pseudomonadati	Campylobacterota	Epsilonproteobacteria	Campylobacterales	Campylobacteraceae	Campylobacter	Campylobacter fetus	WGS	12S01208-4				MLST.Campylobacter_fetus.69																Good	2019-01-07T00:00:00Z			PRJNA361076	SAMN06220075	GCA_003994875.1		MTDX00000000	Utrecht University	WGS	Illumina MiSeq	216.2x	SPAdes v. 3.1.1
196.93	Campylobacter fetus strain 12S01908-5		196	131567;2;3379134;29547;3031852;213849;72294;194;196	cellular organisms;Bacteria;Pseudomonadati;Campylobacterota;Epsilonproteobacteria;Campylobacterales;Campylobacteraceae;Campylobacter;Campylobacter fetus	Bacteria	Pseudomonadati	Campylobacterota	Epsilonproteobacteria	Campylobacterales	Campylobacteraceae	Campylobacter	Campylobacter fetus	WGS	12S01908-5				MLST.Campylobacter_fetus.69																Good	2019-01-07T00:00:00Z			PRJNA361076	SAMN06220138	GCA_003994885.1		MTDY00000000	Utrecht University	WGS	Illumina MiSeq	354.3x	SPAdes v. 3.1.1
2.78942e+06	Campylobacter fetus subsp. venerealis bv. intermedius CFV924		2789416	131567;2;3379134;29547;3031852;213849;72294;194;196;32020;2789416	cellular organisms;Bacteria;Pseudomonadati;Campylobacterota;Epsilonproteobacteria;Campylobacterales;Campylobacteraceae;Campylobacter;Campylobacter fetus;Campylobacter fetus subsp. venerealis;Campylobacter fetus subsp. venerealis bv. intermedius	Bacteria	Pseudomonadati	Campylobacterota	Epsilonproteobacteria	Campylobacterales	Campylobacteraceae	Campylobacter	Campylobacter fetus	Complete	CFV924				MLST.Campylobacter_fetus.4																Good	2023-07-26T00:00:00Z			PRJNA675960	SAMN16744835	GCA_030544605.1		CP075542,CP075543			Oxford Nanopore MiniION	252x	Trycycler v. 0.4.2
2.78942e+06	Campylobacter fetus subsp. venerealis bv. intermedius CFV926		2789416	131567;2;3379134;29547;3031852;213849;72294;194;196;32020;2789416	cellular organisms;Bacteria;Pseudomonadati;Campylobacterota;Epsilonproteobacteria;Campylobacterales;Campylobacteraceae;Campylobacter;Campylobacter fetus;Campylobacter fetus subsp. venerealis;Campylobacter fetus subsp. venerealis bv. intermedius	Bacteria	Pseudomonadati	Campylobacterota	Epsilonproteobacteria	Campylobacterales	Campylobacteraceae	Campylobacter	Campylobacter fetus	Complete	CFV926				MLST.Campylobacter_fetus.4																Good	2023-07-26T00:00:00Z			PRJNA675960	SAMN16744836	GCA_030544585.1		CP075540,CP075541			Oxford Nanopore MiniION	256x	Trycycler v. 0.4.2
32019.1	Campylobacter fetus subsp. fetus strain CITCf01		32019	131567;2;3379134;29547;3031852;213849;72294;194;196;32019	cellular organisms;Bacteria;Pseudomonadati;Campylobacterota;Epsilonproteobacteria;Campylobacterales;Campylobacteraceae;Campylobacter;Campylobacter fetus;Campylobacter fetus subsp. fetus	Bacteria	Pseudomonadati	Campylobacterota	Epsilonproteobacteria	Campylobacterales	Campylobacteraceae	Campylobacter	Campylobacter fetus	Complete	CITCf01				MLST.Campylobacter_fetus.3																Good	2021-04-10T00:00:00Z			PRJNA716560	SAMN18438628	GCA_017896385.1		CP072664	Munster Technological University	Complete	Nanopore; Illumina	100.0x	SPAdes v. 3.11.1
32019.1	Campylobacter fetus subsp. fetus strain CITCf02		32019	131567;2;3379134;29547;3031852;213849;72294;194;196;32019	cellular organisms;Bacteria;Pseudomonadati;Campylobacterota;Epsilonproteobacteria;Campylobacterales;Campylobacteraceae;Campylobacter;Campylobacter fetus;Campylobacter fetus subsp. fetus	Bacteria	Pseudomonadati	Campylobacterota	Epsilonproteobacteria	Campylobacterales	Campylobacteraceae	Campylobacter	Campylobacter fetus	Complete	CITCf02				MLST.Campylobacter_fetus.3																Good	2021-04-10T00:00:00Z			PRJNA716563	SAMN18438775	GCA_017896405.1		CP072665	Munster Technological University	Complete	Nanopore; Illumina	100.0x	SPAdes v. 3.11.1
32019.1	Campylobacter fetus subsp. fetus YZU0709		32019	131567;2;3379134;29547;3031852;213849;72294;194;196;32019	cellular organisms;Bacteria;Pseudomonadati;Campylobacterota;Epsilonproteobacteria;Campylobacterales;Campylobacteraceae;Campylobacter;Campylobacter fetus;Campylobacter fetus subsp. fetus	Bacteria	Pseudomonadati	Campylobacterota	Epsilonproteobacteria	Campylobacterales	Campylobacteraceae	Campylobacter	Campylobacter fetus	WGS	YZU0709				MLST.Campylobacter_fetus.3																Good	2021-11-10T00:00:00Z			PRJNA644129	SAMN15445719	GCA_020828935.1		JAJHDD000000000		WGS	Illumina MiSeq	400x	SPAdes v. 3.10
32019.2	Campylobacter fetus subsp. fetus BT376		32019	131567;2;3379134;29547;3031852;213849;72294;194;196;32019	cellular organisms;Bacteria;Pseudomonadati;Campylobacterota;Epsilonproteobacteria;Campylobacterales;Campylobacteraceae;Campylobacter;Campylobacter fetus;Campylobacter fetus subsp. fetus	Bacteria	Pseudomonadati	Campylobacterota	Epsilonproteobacteria	Campylobacterales	Campylobacteraceae	Campylobacter	Campylobacter fetus	Complete	BT376				MLST.Campylobacter_fetus.5																Good	2023-07-26T00:00:00Z			PRJNA675960	SAMN16744842	GCA_030544625.1		CP076387			Oxford Nanopore MiniION	231x	Trycycler v. 0.4.2
32019.2	Campylobacter fetus subsp. fetus BT268		32019	131567;2;3379134;29547;3031852;213849;72294;194;196;32019	cellular organisms;Bacteria;Pseudomonadati;Campylobacterota;Epsilonproteobacteria;Campylobacterales;Campylobacteraceae;Campylobacter;Campylobacter fetus;Campylobacter fetus subsp. fetus	Bacteria	Pseudomonadati	Campylobacterota	Epsilonproteobacteria	Campylobacterales	Campylobacteraceae	Campylobacter	Campylobacter fetus	Complete	BT268				MLST.Campylobacter_fetus.2																Good	2023-07-26T00:00:00Z			PRJNA675960	SAMN16744841	GCA_030544645.1		CP076388			Oxford Nanopore MiniION	344x	Trycycler v. 0.4.2
32019.2	Campylobacter fetus subsp. fetus M20-04752-1B		32019	131567;2;3379134;29547;3031852;213849;72294;194;196;32019	cellular organisms;Bacteria;Pseudomonadati;Campylobacterota;Epsilonproteobacteria;Campylobacterales;Campylobacteraceae;Campylobacter;Campylobacter fetus;Campylobacter fetus subsp. fetus	Bacteria	Pseudomonadati	Campylobacterota	Epsilonproteobacteria	Campylobacterales	Campylobacteraceae	Campylobacter	Campylobacter fetus	Complete	M20-04752-1B				MLST.Campylobacter_fetus.2																Good	2023-10-12T00:00:00Z			PRJNA675960	SAMN29446663	GCA_032594815.1		CP100645			Oxford Nanopore MinION	125x	Trycycler v. 0.5.0
32019.2	Campylobacter fetus subsp. fetus M20-08756-1A		32019	131567;2;3379134;29547;3031852;213849;72294;194;196;32019	cellular organisms;Bacteria;Pseudomonadati;Campylobacterota;Epsilonproteobacteria;Campylobacterales;Campylobacteraceae;Campylobacter;Campylobacter fetus;Campylobacter fetus subsp. fetus	Bacteria	Pseudomonadati	Campylobacterota	Epsilonproteobacteria	Campylobacterales	Campylobacteraceae	Campylobacter	Campylobacter fetus	Complete	M20-08756-1A				MLST.Campylobacter_fetus.2																Good	2023-10-12T00:00:00Z			PRJNA675960	SAMN29446662	GCA_032594895.1		CP100646			Oxford Nanopore MinION	400x	Trycycler v. 0.5.0
32019.3	Campylobacter fetus subsp. fetus strain H1-UY		32019	131567;2;3379134;29547;3031852;213849;72294;194;196;32019	cellular organisms;Bacteria;Pseudomonadati;Campylobacterota;Epsilonproteobacteria;Campylobacterales;Campylobacteraceae;Campylobacter;Campylobacter fetus;Campylobacter fetus subsp. fetus	Bacteria	Pseudomonadati	Campylobacterota	Epsilonproteobacteria	Campylobacterales	Campylobacteraceae	Campylobacter	Campylobacter fetus	WGS	H1-UY				MLST.Campylobacter_fetus.4												genotype:ST-4				Good	2015-10-20T00:00:00Z	25920493		PRJNA274865	SAMN03333108	GCF_001399955.1		JYCP00000000	Institut Pasteur Montevideo	WGS	Illumina	137.0x	Velvet v. 1.1
32019.5	Campylobacter fetus subsp. fetus strain NCTC10842		32019	131567;2;3379134;29547;3031852;213849;72294;194;196;32019	cellular organisms;Bacteria;Pseudomonadati;Campylobacterota;Epsilonproteobacteria;Campylobacterales;Campylobacteraceae;Campylobacter;Campylobacter fetus;Campylobacter fetus subsp. fetus	Bacteria	Pseudomonadati	Campylobacterota	Epsilonproteobacteria	Campylobacterales	Campylobacteraceae	Campylobacter	Campylobacter fetus	Complete	NCTC10842				MLST.Campylobacter_fetus.3																Good	2018-06-17T00:00:00Z			PRJEB6403	SAMEA4063018	GCA_900475935.1		LS483431	SC	Complete
32019.5	Campylobacter fetus subsp. fetus strain HC1		32019	131567;2;3379134;29547;3031852;213849;72294;194;196;32019	cellular organisms;Bacteria;Pseudomonadati;Campylobacterota;Epsilonproteobacteria;Campylobacterales;Campylobacteraceae;Campylobacter;Campylobacter fetus;Campylobacter fetus subsp. fetus	Bacteria	Pseudomonadati	Campylobacterota	Epsilonproteobacteria	Campylobacterales	Campylobacteraceae	Campylobacter	Campylobacter fetus	WGS	HC1				MLST.Campylobacter_fetus.4																Good	2018-08-23T00:00:00Z	29118316		PRJNA474633	SAMN09357606	GCA_003426005.1		QJTR00000000	Institut Pasteur Montevideo	WGS	Illumina MiSeq	75.0x	SPAdes v. 2
32019.5	Campylobacter fetus subsp. fetus strain HC2		32019	131567;2;3379134;29547;3031852;213849;72294;194;196;32019	cellular organisms;Bacteria;Pseudomonadati;Campylobacterota;Epsilonproteobacteria;Campylobacterales;Campylobacteraceae;Campylobacter;Campylobacter fetus;Campylobacter fetus subsp. fetus	Bacteria	Pseudomonadati	Campylobacterota	Epsilonproteobacteria	Campylobacterales	Campylobacteraceae	Campylobacter	Campylobacter fetus	WGS	HC2				MLST.Campylobacter_fetus.4																Good	2018-08-23T00:00:00Z	29118316		PRJNA474635	SAMN09358283	GCA_003426015.1		QJTS00000000		WGS	Illumina MiSeq	75.0x	SPAdes v. 2
32019.6	Campylobacter fetus subsp. fetus strain D0052		32019	131567;2;3379134;29547;3031852;213849;72294;194;196;32019	cellular organisms;Bacteria;Pseudomonadati;Campylobacterota;Epsilonproteobacteria;Campylobacterales;Campylobacteraceae;Campylobacter;Campylobacter fetus;Campylobacter fetus subsp. fetus	Bacteria	Pseudomonadati	Campylobacterota	Epsilonproteobacteria	Campylobacterales	Campylobacteraceae	Campylobacter	Campylobacter fetus	WGS	D0052				MLST.Campylobacter_fetus.4																Good	2019-08-18T00:00:00Z			PRJNA239251	SAMN12323631	GCA_008014295.1		VOWW00000000	Centers for Disease Control and Prevention	WGS	Illumina MiSeq	20x	SPAdes v. 3.11
32019.6	Campylobacter fetus subsp. fetus strain 08/421		32019	131567;2;3379134;29547;3031852;213849;72294;194;196;32019	cellular organisms;Bacteria;Pseudomonadati;Campylobacterota;Epsilonproteobacteria;Campylobacterales;Campylobacteraceae;Campylobacter;Campylobacter fetus;Campylobacter fetus subsp. fetus	Bacteria	Pseudomonadati	Campylobacterota	Epsilonproteobacteria	Campylobacterales	Campylobacteraceae	Campylobacter	Campylobacter fetus	WGS	08/421				MLST.Campylobacter_fetus.4																Good	2019-09-18T00:00:00Z			PRJNA528637	SAMN10523721	GCA_008526335.1		SOOT00000000	INTA	WGS	Illumina MiSeq	366.0x	SPAdes v. 3.12
32019.6	Campylobacter fetus subsp. fetus strain 13/344		32019	131567;2;3379134;29547;3031852;213849;72294;194;196;32019	cellular organisms;Bacteria;Pseudomonadati;Campylobacterota;Epsilonproteobacteria;Campylobacterales;Campylobacteraceae;Campylobacter;Campylobacter fetus;Campylobacter fetus subsp. fetus	Bacteria	Pseudomonadati	Campylobacterota	Epsilonproteobacteria	Campylobacterales	Campylobacteraceae	Campylobacter	Campylobacter fetus	WGS	13/344				MLST.Campylobacter_fetus.4																Good	2019-09-18T00:00:00Z			PRJNA528637	SAMN10518270	GCA_008527615.1		SOYX00000000	INTA	WGS	Illumina MiSeq	48.0x	SPAdes v. 3.11.1
32019.6	Campylobacter fetus subsp. fetus strain CCUG 6823 AT		32019	131567;2;3379134;29547;3031852;213849;72294;194;196;32019	cellular organisms;Bacteria;Pseudomonadati;Campylobacterota;Epsilonproteobacteria;Campylobacterales;Campylobacteraceae;Campylobacter;Campylobacter fetus;Campylobacter fetus subsp. fetus	Bacteria	Pseudomonadati	Campylobacterota	Epsilonproteobacteria	Campylobacterales	Campylobacteraceae	Campylobacter	Campylobacter fetus	WGS	CCUG 6823 AT				MLST.Campylobacter_fetus.3													CCUG:6823 AT	Yes		Good	2019-09-24T00:00:00Z			PRJNA563568	SAMN12771118	GCA_008693125.1		VXKL00000000	University of Gothenburg - CCUG	WGS	Illumina HiSeq	384.05x	SPAdes v. 3.1
32020	Campylobacter fetus subsp. fetus strain NWU_ED24		32019	131567;2;3379134;29547;3031852;213849;72294;194;196;32019	cellular organisms;Bacteria;Pseudomonadati;Campylobacterota;Epsilonproteobacteria;Campylobacterales;Campylobacteraceae;Campylobacter;Campylobacter fetus;Campylobacter fetus subsp. fetus	Bacteria	Pseudomonadati	Campylobacterota	Epsilonproteobacteria	Campylobacterales	Campylobacteraceae	Campylobacter	Campylobacter fetus	WGS	NWU_ED24				MLST.Campylobacter_fetus.4												genotype:not collected	not collected			Good	2020-07-13T00:00:00Z			PRJNA641569	SAMN15356666	GCA_013406925.1		JACASG000000000	North-West University	WGS	Illumina MiSeq	40.0x	SPAdes v. 3.13.0
32020.1	Campylobacter fetus subsp. venerealis strain ADRI513		32020	131567;2;3379134;29547;3031852;213849;72294;194;196;32020	cellular organisms;Bacteria;Pseudomonadati;Campylobacterota;Epsilonproteobacteria;Campylobacterales;Campylobacteraceae;Campylobacter;Campylobacter fetus;Campylobacter fetus subsp. venerealis	Bacteria	Pseudomonadati	Campylobacterota	Epsilonproteobacteria	Campylobacterales	Campylobacteraceae	Campylobacter	Campylobacter fetus	WGS	ADRI513				MLST.Campylobacter_fetus.4																Good	2016-08-05T00:00:00Z	27333878		PRJNA285150	SAMN04419584	GCF_001699745.1		LRFA00000000	Utrecht University	WGS	454	28.0x	Newbler v. 2.6
32020.1	Campylobacter fetus subsp. venerealis strain SA21-221439		32020	131567;2;3379134;29547;3031852;213849;72294;194;196;32020	cellular organisms;Bacteria;Pseudomonadati;Campylobacterota;Epsilonproteobacteria;Campylobacterales;Campylobacteraceae;Campylobacter;Campylobacter fetus;Campylobacter fetus subsp. venerealis	Bacteria	Pseudomonadati	Campylobacterota	Epsilonproteobacteria	Campylobacterales	Campylobacteraceae	Campylobacter	Campylobacter fetus	WGS	SA21-221439																				Good	2021-01-11T00:00:00Z			PRJNA687142	SAMN17136382	GCA_016612985.1		JAENPU000000000	Faculdade de Medicina Veterinaria, Universidade de Lisboa	WGS	Illumina NovaSeq	1000.0x	SPAdes v. 3.12.0
32020.1	Campylobacter fetus subsp. venerealis strain IS26-07793		32020	131567;2;3379134;29547;3031852;213849;72294;194;196;32020	cellular organisms;Bacteria;Pseudomonadati;Campylobacterota;Epsilonproteobacteria;Campylobacterales;Campylobacteraceae;Campylobacter;Campylobacter fetus;Campylobacter fetus subsp. venerealis	Bacteria	Pseudomonadati	Campylobacterota	Epsilonproteobacteria	Campylobacterales	Campylobacteraceae	Campylobacter	Campylobacter fetus	WGS	IS26-07793				MLST.Campylobacter_fetus.4																Good	2021-01-11T00:00:00Z			PRJNA687142	SAMN17136316	GCA_016612875.1		JAENPS000000000	Faculdade de Medicina Veterinaria, Universidade de Lisboa	WGS	Illumina NovaSeq	900.0x	SPAdes v. 3.12.0
32020.1	Campylobacter fetus subsp. venerealis strain SA21-217833		32020	131567;2;3379134;29547;3031852;213849;72294;194;196;32020	cellular organisms;Bacteria;Pseudomonadati;Campylobacterota;Epsilonproteobacteria;Campylobacterales;Campylobacteraceae;Campylobacter;Campylobacter fetus;Campylobacter fetus subsp. venerealis	Bacteria	Pseudomonadati	Campylobacterota	Epsilonproteobacteria	Campylobacterales	Campylobacteraceae	Campylobacter	Campylobacter fetus	WGS	SA21-217833																				Good	2021-01-11T00:00:00Z			PRJNA687142	SAMN17136407	GCA_016612945.1		JAENPW000000000	Faculdade de Medicina Veterinaria, Universidade de Lisboa	WGS	Illumina NovaSeq	1000.0x	SPAdes v. 3.12.0
32020.1	Campylobacter fetus subsp. venerealis strain SA21-217832		32020	131567;2;3379134;29547;3031852;213849;72294;194;196;32020	cellular organisms;Bacteria;Pseudomonadati;Campylobacterota;Epsilonproteobacteria;Campylobacterales;Campylobacteraceae;Campylobacter;Campylobacter fetus;Campylobacter fetus subsp. venerealis	Bacteria	Pseudomonadati	Campylobacterota	Epsilonproteobacteria	Campylobacterales	Campylobacteraceae	Campylobacter	Campylobacter fetus	WGS	SA21-217832																				Good	2021-01-11T00:00:00Z			PRJNA687142	SAMN17136389	GCA_016612955.1		JAENPV000000000	Faculdade de Medicina Veterinaria, Universidade de Lisboa	WGS	Illumina NovaSeq	900.0x	SPAdes v. 3.12.0
32020.1	Campylobacter fetus subsp. venerealis CFV957		32020	131567;2;3379134;29547;3031852;213849;72294;194;196;32020	cellular organisms;Bacteria;Pseudomonadati;Campylobacterota;Epsilonproteobacteria;Campylobacterales;Campylobacteraceae;Campylobacter;Campylobacter fetus;Campylobacter fetus subsp. venerealis	Bacteria	Pseudomonadati	Campylobacterota	Epsilonproteobacteria	Campylobacterales	Campylobacteraceae	Campylobacter	Campylobacter fetus	Complete	CFV957				MLST.Campylobacter_fetus.4																Good	2023-07-26T00:00:00Z			PRJNA675960	SAMN16744837	GCA_030544565.1		CP075538,CP075539			Oxford Nanopore MiniION	451x	Trycycler v. 0.4.2
32020.1	Campylobacter fetus subsp. venerealis strain cfvi01/165		32020	131567;2;3379134;29547;3031852;213849;72294;194;196;32020	cellular organisms;Bacteria;Pseudomonadati;Campylobacterota;Epsilonproteobacteria;Campylobacterales;Campylobacteraceae;Campylobacter;Campylobacter fetus;Campylobacter fetus subsp. venerealis	Bacteria	Pseudomonadati	Campylobacterota	Epsilonproteobacteria	Campylobacterales	Campylobacteraceae	Campylobacter	Campylobacter fetus	Complete	cfvi01/165				MLST.Campylobacter_fetus.4																Good	2016-07-16T00:00:00Z	25232170		PRJNA183990	SAMN04505906	GCF_001686885.1		CP014568,CP014569,CP014570	Utrecht University	Complete	PacBio and 454	290.0x	HGAP2.0 v. 2.1.1
32020.1	Campylobacter fetus subsp. venerealis CFV76223		32020	131567;2;3379134;29547;3031852;213849;72294;194;196;32020	cellular organisms;Bacteria;Pseudomonadati;Campylobacterota;Epsilonproteobacteria;Campylobacterales;Campylobacteraceae;Campylobacter;Campylobacter fetus;Campylobacter fetus subsp. venerealis	Bacteria	Pseudomonadati	Campylobacterota	Epsilonproteobacteria	Campylobacterales	Campylobacteraceae	Campylobacter	Campylobacter fetus	Complete	CFV76223				MLST.Campylobacter_fetus.4																Good	2023-07-26T00:00:00Z			PRJNA675960	SAMN16744839	GCA_030544545.1		CP075534,CP075535			Oxford Nanopore MiniION	186x	Trycycler v. 0.4.2
32020.1	Campylobacter fetus subsp. venerealis strain zaf65		32020	131567;2;3379134;29547;3031852;213849;72294;194;196;32020	cellular organisms;Bacteria;Pseudomonadati;Campylobacterota;Epsilonproteobacteria;Campylobacterales;Campylobacteraceae;Campylobacter;Campylobacter fetus;Campylobacter fetus subsp. venerealis	Bacteria	Pseudomonadati	Campylobacterota	Epsilonproteobacteria	Campylobacterales	Campylobacteraceae	Campylobacter	Campylobacter fetus	WGS	zaf65				MLST.Campylobacter_fetus.4																Good	2016-08-05T00:00:00Z	27333878		PRJNA285151	SAMN04419580	GCF_001699725.1		LREY00000000	Utrecht University	WGS	454	47.0x	Newbler v. 2.6
32020.2	Campylobacter fetus subsp. venerealis strain TD		32020	131567;2;3379134;29547;3031852;213849;72294;194;196;32020	cellular organisms;Bacteria;Pseudomonadati;Campylobacterota;Epsilonproteobacteria;Campylobacterales;Campylobacteraceae;Campylobacter;Campylobacter fetus;Campylobacter fetus subsp. venerealis	Bacteria	Pseudomonadati	Campylobacterota	Epsilonproteobacteria	Campylobacterales	Campylobacteraceae	Campylobacter	Campylobacter fetus	WGS	TD				MLST.Campylobacter_fetus.4																Good	2017-10-19T00:00:00Z			PRJNA255969	SAMN02934162	GCA_002592335.1		JPPC00000000	University of Saskatchewan	WGS	454	30.0x	Newbler v. OCT-2013
32020.2	Campylobacter fetus subsp. venerealis strain 66Y		32020	131567;2;3379134;29547;3031852;213849;72294;194;196;32020	cellular organisms;Bacteria;Pseudomonadati;Campylobacterota;Epsilonproteobacteria;Campylobacterales;Campylobacteraceae;Campylobacter;Campylobacter fetus;Campylobacter fetus subsp. venerealis	Bacteria	Pseudomonadati	Campylobacterota	Epsilonproteobacteria	Campylobacterales	Campylobacteraceae	Campylobacter	Campylobacter fetus	WGS	66Y				MLST.Campylobacter_fetus.4																Good	2017-10-19T00:00:00Z			PRJNA255971	SAMN02934165	GCA_002592365.1		JPQC00000000	University of Saskatchewan	WGS	454	36.0x	Newbler v. 2013-10
32020.3	Campylobacter fetus subsp. venerealis strain U10		32020	131567;2;3379134;29547;3031852;213849;72294;194;196;32020	cellular organisms;Bacteria;Pseudomonadati;Campylobacterota;Epsilonproteobacteria;Campylobacterales;Campylobacteraceae;Campylobacter;Campylobacter fetus;Campylobacter fetus subsp. venerealis	Bacteria	Pseudomonadati	Campylobacterota	Epsilonproteobacteria	Campylobacterales	Campylobacteraceae	Campylobacter	Campylobacter fetus	WGS	U10				MLST.Campylobacter_fetus.4																Good	2019-07-29T00:00:00Z			PRJNA554155	SAMN12256972	GCA_007109235.1		VJZW00000000	Institut Pasteur Montevideo	WGS	PacBio RSII; Illumina MiSeq	1.536x	Unicycler v. 0.4.7
32020.3	Campylobacter fetus subsp. venerealis strain 06/341		32020	131567;2;3379134;29547;3031852;213849;72294;194;196;32020	cellular organisms;Bacteria;Pseudomonadati;Campylobacterota;Epsilonproteobacteria;Campylobacterales;Campylobacteraceae;Campylobacter;Campylobacter fetus;Campylobacter fetus subsp. venerealis	Bacteria	Pseudomonadati	Campylobacterota	Epsilonproteobacteria	Campylobacterales	Campylobacteraceae	Campylobacter	Campylobacter fetus	WGS	06/341				MLST.Campylobacter_fetus.4																Good	2019-09-18T00:00:00Z			PRJNA528637	SAMN10523499	GCA_008526355.1		SOYW00000000	INTA	WGS	Illumina MiSeq	74.0x	SPAdes v. 3.11.1
32020.5	Campylobacter fetus subsp. venerealis strain NW_ME2		32020	131567;2;3379134;29547;3031852;213849;72294;194;196;32020	cellular organisms;Bacteria;Pseudomonadati;Campylobacterota;Epsilonproteobacteria;Campylobacterales;Campylobacteraceae;Campylobacter;Campylobacter fetus;Campylobacter fetus subsp. venerealis	Bacteria	Pseudomonadati	Campylobacterota	Epsilonproteobacteria	Campylobacterales	Campylobacteraceae	Campylobacter	Campylobacter fetus	WGS	NW_ME2				MLST.Campylobacter_fetus.4																Good	2020-04-13T00:00:00Z			PRJNA614613	SAMN14434835	GCA_012274465.1		JAATTN000000000	North-West University	WGS	Illumina MiSeq	40.0x	SPAdes v. 3.13.0
32020.6	Campylobacter fetus subsp. venerealis strain NWU_ED23		32020	131567;2;3379134;29547;3031852;213849;72294;194;196;32020	cellular organisms;Bacteria;Pseudomonadati;Campylobacterota;Epsilonproteobacteria;Campylobacterales;Campylobacteraceae;Campylobacter;Campylobacter fetus;Campylobacter fetus subsp. venerealis	Bacteria	Pseudomonadati	Campylobacterota	Epsilonproteobacteria	Campylobacterales	Campylobacteraceae	Campylobacter	Campylobacter fetus	WGS	NWU_ED23				MLST.Campylobacter_fetus.4												genotype:not collected	not collected			Good	2020-07-13T00:00:00Z			PRJNA641553	SAMN15356083	GCA_013406955.1		JACASH000000000	North-West University	WGS	Illumina NextSeq	40.0x	SPAdes v. 3.13.0
32020.6	Campylobacter fetus subsp. venerealis strain WBT011/09		32020	131567;2;3379134;29547;3031852;213849;72294;194;196;32020	cellular organisms;Bacteria;Pseudomonadati;Campylobacterota;Epsilonproteobacteria;Campylobacterales;Campylobacteraceae;Campylobacter;Campylobacter fetus;Campylobacter fetus subsp. venerealis	Bacteria	Pseudomonadati	Campylobacterota	Epsilonproteobacteria	Campylobacterales	Campylobacteraceae	Campylobacter	Campylobacter fetus	WGS	WBT011/09				MLST.Campylobacter_fetus.4																Good	2016-08-05T00:00:00Z	27333878		PRJNA285144	SAMN03740594	GCF_001699535.1		LMBI00000000	Utrecht University	WGS	454	58.0x	Newbler v. 2.6
32020.7	Campylobacter fetus subsp. venerealis strain ADRI1362		32020	131567;2;3379134;29547;3031852;213849;72294;194;196;32020	cellular organisms;Bacteria;Pseudomonadati;Campylobacterota;Epsilonproteobacteria;Campylobacterales;Campylobacteraceae;Campylobacter;Campylobacter fetus;Campylobacter fetus subsp. venerealis	Bacteria	Pseudomonadati	Campylobacterota	Epsilonproteobacteria	Campylobacterales	Campylobacteraceae	Campylobacter	Campylobacter fetus	WGS	ADRI1362				MLST.Campylobacter_fetus.4																Good	2016-08-05T00:00:00Z	27333878		PRJNA285152	SAMN04419579	GCF_001699655.1		LREX00000000	Utrecht University	WGS	454	22.0x	Newbler v. 2.6
32020.9	Campylobacter fetus subsp. venerealis strain zaf3		32020	131567;2;3379134;29547;3031852;213849;72294;194;196;32020	cellular organisms;Bacteria;Pseudomonadati;Campylobacterota;Epsilonproteobacteria;Campylobacterales;Campylobacteraceae;Campylobacter;Campylobacter fetus;Campylobacter fetus subsp. venerealis	Bacteria	Pseudomonadati	Campylobacterota	Epsilonproteobacteria	Campylobacterales	Campylobacteraceae	Campylobacter	Campylobacter fetus	WGS	zaf3				MLST.Campylobacter_fetus.4																Good	2016-08-05T00:00:00Z	27333878		PRJNA285149	SAMN04419582	GCF_001699735.1		LREZ00000000	Utrecht University	WGS	454	28.0x	Newbler v. 2.6
32021	Campylobacter fetus subsp. venerealis strain P4531		32020	131567;2;3379134;29547;3031852;213849;72294;194;196;32020	cellular organisms;Bacteria;Pseudomonadati;Campylobacterota;Epsilonproteobacteria;Campylobacterales;Campylobacteraceae;Campylobacter;Campylobacter fetus;Campylobacter fetus subsp. venerealis	Bacteria	Pseudomonadati	Campylobacterota	Epsilonproteobacteria	Campylobacterales	Campylobacteraceae	Campylobacter	Campylobacter fetus	Complete	P4531				MLST.Campylobacter_fetus.43																Good	2020-12-27T00:00:00Z			PRJNA626057	SAMN14615035	GCA_016406645.1		CP051880	NCTR/FDA	Complete	Illumina MiSeq	81.0x	SPAdes v. 3.12.0; Unicycler v. GPLV3
32021	Campylobacter fetus subsp. venerealis strain IS16-01257		32020	131567;2;3379134;29547;3031852;213849;72294;194;196;32020	cellular organisms;Bacteria;Pseudomonadati;Campylobacterota;Epsilonproteobacteria;Campylobacterales;Campylobacteraceae;Campylobacter;Campylobacter fetus;Campylobacter fetus subsp. venerealis	Bacteria	Pseudomonadati	Campylobacterota	Epsilonproteobacteria	Campylobacterales	Campylobacteraceae	Campylobacter	Campylobacter fetus	WGS	IS16-01257																				Good	2021-01-11T00:00:00Z			PRJNA687142	SAMN17136377	GCA_016612925.1		JAENPT000000000	Faculdade de Medicina Veterinaria, Universidade de Lisboa	WGS	Illumina NovaSeq	1000.0x	SPAdes v. 3.12.0
360107	Campylobacter fetus subsp. fetus 82-40		360106	131567;2;3379134;29547;3031852;213849;72294;194;196;32019;360106	cellular organisms;Bacteria;Pseudomonadati;Campylobacterota;Epsilonproteobacteria;Campylobacterales;Campylobacteraceae;Campylobacter;Campylobacter fetus;Campylobacter fetus subsp. fetus;Campylobacter fetus subsp. fetus 82-40	Bacteria	Pseudomonadati	Campylobacterota	Epsilonproteobacteria	Campylobacterales	Campylobacteraceae	Campylobacter	Campylobacter fetus	Complete	82-40				MLST.Campylobacter_fetus.6															Representative	Good	2006-11-27T00:00:00Z			PRJNA16293	SAMN02604050	GCA_000015085.1		CP000487	TIGR	Complete
688354	Campylobacter fetus subsp. venerealis str. 84-112		688354	131567;2;3379134;29547;3031852;213849;72294;194;196;32020;688354	cellular organisms;Bacteria;Pseudomonadati;Campylobacterota;Epsilonproteobacteria;Campylobacterales;Campylobacteraceae;Campylobacter;Campylobacter fetus;Campylobacter fetus subsp. venerealis;Campylobacter fetus subsp. venerealis str. 84-112	Bacteria	Pseudomonadati	Campylobacterota	Epsilonproteobacteria	Campylobacterales	Campylobacteraceae	Campylobacter	Campylobacter fetus	Complete	84-112				MLST.Campylobacter_fetus.4																Good	2015-03-07T00:00:00Z	24416416		PRJNA41491	SAMEA3283138	GCF_000967135.1		HG004426,HG004427	Medizinische Universitaet Graz and Karl-Franzens Universitaet Graz	Complete
983329	Campylobacter fetus subsp. venerealis NCTC 10354		983328	131567;2;3379134;29547;3031852;213849;72294;194;196;32020;2789415;983328	cellular organisms;Bacteria;Pseudomonadati;Campylobacterota;Epsilonproteobacteria;Campylobacterales;Campylobacteraceae;Campylobacter;Campylobacter fetus;Campylobacter fetus subsp. venerealis;Campylobacter fetus subsp. venerealis bv. venerealis;Campylobacter fetus subsp. venerealis NCTC 10354	Bacteria	Pseudomonadati	Campylobacterota	Epsilonproteobacteria	Campylobacterales	Campylobacteraceae	Campylobacter	Campylobacter fetus	Complete	NCTC 10354				MLST.Campylobacter_fetus.4													NCTC:10354	Yes		Good	2019-09-04T00:00:00Z			PRJNA562219	SAMN12636415	GCA_008271385.1		CP043435,CP043436	USDA, ARS, WRRC	Complete	PacBio; Illumina MiSeq	821x	RS_HGAP_Assembly v. 3; Newbler v. 2.6
[truncated: 37 more columns]

## Sheet: Table S2
Taxonomy
Strain	Classification	FastANI Reference	FastANI Reference Radius	FastANI Taxonomy	FastANI ANI	FastANI Alignment Fraction	Closest Placement Reference	Closest Placement Taxonomy	Closest Placement ANI	Closest Placement Alignment Fraction	Classification Method	Note	Other Related References	MSA AA Percent	RED Value	Warnings
03-427	d__Bacteria;p__Campylobacterota;c__Campylobacteria;o__Campylobacterales;f__Campylobacteraceae;g__Campylobacter;s__Campylobacter testudinum	GCA_000495505.1	95	d__Bacteria;p__Campylobacterota;c__Campylobacteria;o__Campylobacterales;f__Campylobacteraceae;g__Campylobacter;s__Campylobacter testudinum	100	0.998	GCA_000495505.1	d__Bacteria;p__Campylobacterota;c__Campylobacteria;o__Campylobacterales;f__Campylobacteraceae;g__Campylobacter;s__Campylobacter testudinum	100	0.998	ani_screen	classification based on ANI only	GCF_900475935.1, s__Campylobacter fetu...	92.31	-	-
04_554	d__Bacteria;p__Campylobacterota;c__Campylobacteria;o__Campylobacterales;f__Campylobacteraceae;g__Campylobacter;s__Campylobacter fetus	GCF_900475935.1	95	d__Bacteria;p__Campylobacterota;c__Campylobacteria;o__Campylobacterales;f__Campylobacteraceae;g__Campylobacter;s__Campylobacter fetus	99.53	0.981	GCF_900475935.1	d__Bacteria;p__Campylobacterota;c__Campylobacteria;o__Campylobacterales;f__Campylobacteraceae;g__Campylobacter;s__Campylobacter fetus	99.53	0.981	ani_screen	classification based on ANI only	GCA_000495505.1, s__Campylobacter test...	93.13	-	-
06_341	d__Bacteria;p__Campylobacterota;c__Campylobacteria;o__Campylobacterales;f__Campylobacteraceae;g__Campylobacter;s__Campylobacter fetus	GCF_900475935.1	95	d__Bacteria;p__Campylobacterota;c__Campylobacteria;o__Campylobacterales;f__Campylobacteraceae;g__Campylobacter;s__Campylobacter fetus	99.56	0.92	GCF_900475935.1	d__Bacteria;p__Campylobacterota;c__Campylobacteria;o__Campylobacterales;f__Campylobacteraceae;g__Campylobacter;s__Campylobacter fetus	99.56	0.92	ani_screen	classification based on ANI only	GCA_000495505.1, s__Campylobacter test...	93.19	-	-
704	d__Bacteria;p__Campylobacterota;c__Campylobacteria;o__Campylobacterales;f__Campylobacteraceae;g__Campylobacter;s__Campylobacter fetus	GCF_900475935.1	95	d__Bacteria;p__Campylobacterota;c__Campylobacteria;o__Campylobacterales;f__Campylobacteraceae;g__Campylobacter;s__Campylobacter fetus	99.48	0.973	GCF_900475935.1	d__Bacteria;p__Campylobacterota;c__Campylobacteria;o__Campylobacterales;f__Campylobacteraceae;g__Campylobacter;s__Campylobacter fetus	99.48	0.973	ani_screen	classification based on ANI only	GCA_000495505.1, s__Campylobacter test...	93.19	-	-
08_421	d__Bacteria;p__Campylobacterota;c__Campylobacteria;o__Campylobacterales;f__Campylobacteraceae;g__Campylobacter;s__Campylobacter fetus	GCF_900475935.1	95	d__Bacteria;p__Campylobacterota;c__Campylobacteria;o__Campylobacterales;f__Campylobacteraceae;g__Campylobacter;s__Campylobacter fetus	99.54	0.949	GCF_900475935.1	d__Bacteria;p__Campylobacterota;c__Campylobacteria;o__Campylobacterales;f__Campylobacteraceae;g__Campylobacter;s__Campylobacter fetus	99.54	0.949	ani_screen	classification based on ANI only	GCA_000495505.1, s__Campylobacter test...	93.19	-	-
11S02557-2	d__Bacteria;p__Campylobacterota;c__Campylobacteria;o__Campylobacterales;f__Campylobacteraceae;g__Campylobacter;s__Campylobacter testudinum	GCA_000495505.1	95	d__Bacteria;p__Campylobacterota;c__Campylobacteria;o__Campylobacterales;f__Campylobacteraceae;g__Campylobacter;s__Campylobacter testudinum	99.31	0.976	GCA_000495505.1	d__Bacteria;p__Campylobacterota;c__Campylobacteria;o__Campylobacterales;f__Campylobacteraceae;g__Campylobacter;s__Campylobacter testudinum	99.31	0.976	ani_screen	classification based on ANI only	GCF_900475935.1, s__Campylobacter fetu...	92.35	-	-
12S01208-4	d__Bacteria;p__Campylobacterota;c__Campylobacteria;o__Campylobacterales;f__Campylobacteraceae;g__Campylobacter;s__Campylobacter fetus	GCF_900475935.1	95	d__Bacteria;p__Campylobacterota;c__Campylobacteria;o__Campylobacterales;f__Campylobacteraceae;g__Campylobacter;s__Campylobacter fetus	97.67	0.944	GCF_900475935.1	d__Bacteria;p__Campylobacterota;c__Campylobacteria;o__Campylobacterales;f__Campylobacteraceae;g__Campylobacter;s__Campylobacter fetus	97.67	0.944	ani_screen	classification based on ANI only	GCA_000495505.1, s__Campylobacter test...	93.17	-	-
12S01908-5	d__Bacteria;p__Campylobacterota;c__Campylobacteria;o__Campylobacterales;f__Campylobacteraceae;g__Campylobacter;s__Campylobacter fetus	GCF_900475935.1	95	d__Bacteria;p__Campylobacterota;c__Campylobacteria;o__Campylobacterales;f__Campylobacteraceae;g__Campylobacter;s__Campylobacter fetus	97.66	0.942	GCF_900475935.1	d__Bacteria;p__Campylobacterota;c__Campylobacteria;o__Campylobacterales;f__Campylobacteraceae;g__Campylobacter;s__Campylobacter fetus	97.66	0.942	ani_screen	classification based on ANI only	GCA_000495505.1, s__Campylobacter test...	93.17	-	-
12S02225-3	d__Bacteria;p__Campylobacterota;c__Campylobacteria;o__Campylobacterales;f__Campylobacteraceae;g__Campylobacter;s__Campylobacter testudinum	GCA_000495505.1	95	d__Bacteria;p__Campylobacterota;c__Campylobacteria;o__Campylobacterales;f__Campylobacteraceae;g__Campylobacter;s__Campylobacter testudinum	99.21	0.957	GCA_000495505.1	d__Bacteria;p__Campylobacterota;c__Campylobacteria;o__Campylobacterales;f__Campylobacteraceae;g__Campylobacter;s__Campylobacter testudinum	99.21	0.957	ani_screen	classification based on ANI only	GCF_900475935.1, s__Campylobacter fetu...	92.31	-	-
12S02263-3	d__Bacteria;p__Campylobacterota;c__Campylobacteria;o__Campylobacterales;f__Campylobacteraceae;g__Campylobacter;s__Campylobacter testudinum	GCA_000495505.1	95	d__Bacteria;p__Campylobacterota;c__Campylobacteria;o__Campylobacterales;f__Campylobacteraceae;g__Campylobacter;s__Campylobacter testudinum	99.2	0.962	GCA_000495505.1	d__Bacteria;p__Campylobacterota;c__Campylobacteria;o__Campylobacterales;f__Campylobacteraceae;g__Campylobacter;s__Campylobacter testudinum	99.2	0.962	ani_screen	classification based on ANI only	GCF_900475935.1, s__Campylobacter fetu...	92.1	-	-
12S02842-30	d__Bacteria;p__Campylobacterota;c__Campylobacteria;o__Campylobacterales;f__Campylobacteraceae;g__Campylobacter;s__Campylobacter testudinum	GCA_000495505.1	95	d__Bacteria;p__Campylobacterota;c__Campylobacteria;o__Campylobacterales;f__Campylobacteraceae;g__Campylobacter;s__Campylobacter testudinum	99.23	0.955	GCA_000495505.1	d__Bacteria;p__Campylobacterota;c__Campylobacteria;o__Campylobacterales;f__Campylobacteraceae;g__Campylobacter;s__Campylobacter testudinum	99.23	0.955	ani_screen	classification based on ANI only	GCF_900475935.1, s__Campylobacter fetu...	92.21	-	-
12S02847-1	d__Bacteria;p__Campylobacterota;c__Campylobacteria;o__Campylobacterales;f__Campylobacteraceae;g__Campylobacter;s__Campylobacter testudinum	GCA_000495505.1	95	d__Bacteria;p__Campylobacterota;c__Campylobacteria;o__Campylobacterales;f__Campylobacteraceae;g__Campylobacter;s__Campylobacter testudinum	99.28	0.941	GCA_000495505.1	d__Bacteria;p__Campylobacterota;c__Campylobacteria;o__Campylobacterales;f__Campylobacteraceae;g__Campylobacter;s__Campylobacter testudinum	99.28	0.941	ani_screen	classification based on ANI only	GCF_900475935.1, s__Campylobacter fetu...	92.33	-	-
12S02855-1	d__Bacteria;p__Campylobacterota;c__Campylobacteria;o__Campylobacterales;f__Campylobacteraceae;g__Campylobacter;s__Campylobacter testudinum	GCA_000495505.1	95	d__Bacteria;p__Campylobacterota;c__Campylobacteria;o__Campylobacterales;f__Campylobacteraceae;g__Campylobacter;s__Campylobacter testudinum	99.23	0.963	GCA_000495505.1	d__Bacteria;p__Campylobacterota;c__Campylobacteria;o__Campylobacterales;f__Campylobacteraceae;g__Campylobacter;s__Campylobacter testudinum	99.23	0.963	ani_screen	classification based on ANI only	GCF_900475935.1, s__Campylobacter fetu...	90.88	-	-
12S04217-1	d__Bacteria;p__Campylobacterota;c__Campylobacteria;o__Campylobacterales;f__Campylobacteraceae;g__Campylobacter;s__Campylobacter testudinum	GCA_000495505.1	95	d__Bacteria;p__Campylobacterota;c__Campylobacteria;o__Campylobacterales;f__Campylobacteraceae;g__Campylobacter;s__Campylobacter testudinum	99.15	0.89	GCA_000495505.1	d__Bacteria;p__Campylobacterota;c__Campylobacteria;o__Campylobacterales;f__Campylobacteraceae;g__Campylobacter;s__Campylobacter testudinum	99.15	0.89	ani_screen	classification based on ANI only	GCF_900475935.1, s__Campylobacter fetu...	91.5	-	-
13_344	d__Bacteria;p__Campylobacterota;c__Campylobacteria;o__Campylobacterales;f__Campylobacteraceae;g__Campylobacter;s__Campylobacter fetus	GCF_900475935.1	95	d__Bacteria;p__Campylobacterota;c__Campylobacteria;o__Campylobacterales;f__Campylobacteraceae;g__Campylobacter;s__Campylobacter fetus	99.53	0.926	GCF_900475935.1	d__Bacteria;p__Campylobacterota;c__Campylobacteria;o__Campylobacterales;f__Campylobacteraceae;g__Campylobacter;s__Campylobacter fetus	99.53	0.926	ani_screen	classification based on ANI only	GCA_000495505.1, s__Campylobacter test...	92.89	-	-
13S00388-15	d__Bacteria;p__Campylobacterota;c__Campylobacteria;o__Campylobacterales;f__Campylobacteraceae;g__Campylobacter;s__Campylobacter testudinum	GCA_000495505.1	95	d__Bacteria;p__Campylobacterota;c__Campylobacteria;o__Campylobacterales;f__Campylobacteraceae;g__Campylobacter;s__Campylobacter testudinum	99.26	0.929	GCA_000495505.1	d__Bacteria;p__Campylobacterota;c__Campylobacteria;o__Campylobacterales;f__Campylobacteraceae;g__Campylobacter;s__Campylobacter testudinum	99.26	0.929	ani_screen	classification based on ANI only	GCF_900475935.1, s__Campylobacter fetu...	91.26	-	-
2016D-0237	d__Bacteria;p__Campylobacterota;c__Campylobacteria;o__Campylobacterales;f__Campylobacteraceae;g__Campylobacter;s__Campylobacter testudinum	GCA_000495505.1	95	d__Bacteria;p__Campylobacterota;c__Campylobacteria;o__Campylobacterales;f__Campylobacteraceae;g__Campylobacter;s__Campylobacter testudinum	99.32	0.984	GCA_000495505.1	d__Bacteria;p__Campylobacterota;c__Campylobacteria;o__Campylobacterales;f__Campylobacteraceae;g__Campylobacter;s__Campylobacter testudinum	99.32	0.984	ani_screen	classification based on ANI only	GCF_900475935.1, s__Campylobacter fetu...	92.35	-	-
2016D-0238	d__Bacteria;p__Campylobacterota;c__Campylobacteria;o__Campylobacterales;f__Campylobacteraceae;g__Campylobacter;s__Campylobacter testudinum	GCA_000495505.1	95	d__Bacteria;p__Campylobacterota;c__Campylobacteria;o__Campylobacterales;f__Campylobacteraceae;g__Campylobacter;s__Campylobacter testudinum	99.31	0.982	GCA_000495505.1	d__Bacteria;p__Campylobacterota;c__Campylobacteria;o__Campylobacterales;f__Campylobacteraceae;g__Campylobacter;s__Campylobacter testudinum	99.31	0.982	ani_screen	classification based on ANI only	GCF_900475935.1, s__Campylobacter fetu...	90.78	-	-
66Y	d__Bacteria;p__Campylobacterota;c__Campylobacteria;o__Campylobacterales;f__Campylobacteraceae;g__Campylobacter;s__Campylobacter fetus	GCF_900475935.1	95	d__Bacteria;p__Campylobacterota;c__Campylobacteria;o__Campylobacterales;f__Campylobacteraceae;g__Campylobacter;s__Campylobacter fetus	99.55	0.939	GCF_900475935.1	d__Bacteria;p__Campylobacterota;c__Campylobacteria;o__Campylobacterales;f__Campylobacteraceae;g__Campylobacter;s__Campylobacter fetus	99.55	0.939	ani_screen	classification based on ANI only	GCA_000495505.1, s__Campylobacter test...	92.95	-	-
772	d__Bacteria;p__Campylobacterota;c__Campylobacteria;o__Campylobacterales;f__Campylobacteraceae;g__Campylobacter;s__Campylobacter testudinum	GCA_000495505.1	95	d__Bacteria;p__Campylobacterota;c__Campylobacteria;o__Campylobacterales;f__Campylobacteraceae;g__Campylobacter;s__Campylobacter testudinum	99.32	0.98	GCA_000495505.1	d__Bacteria;p__Campylobacterota;c__Campylobacteria;o__Campylobacterales;f__Campylobacteraceae;g__Campylobacter;s__Campylobacter testudinum	99.32	0.98	ani_screen	classification based on ANI only	GCF_900475935.1, s__Campylobacter fetu...	92.33	-	-
82-40	d__Bacteria;p__Campylobacterota;c__Campylobacteria;o__Campylobacterales;f__Campylobacteraceae;g__Campylobacter;s__Campylobacter fetus	GCF_900475935.1	95	d__Bacteria;p__Campylobacterota;c__Campylobacteria;o__Campylobacterales;f__Campylobacteraceae;g__Campylobacter;s__Campylobacter fetus	99.53	0.985	GCF_900475935.1	d__Bacteria;p__Campylobacterota;c__Campylobacteria;o__Campylobacterales;f__Campylobacteraceae;g__Campylobacter;s__Campylobacter fetus	99.53	0.985	ani_screen	classification based on ANI only	GCA_000495505.1, s__Campylobacter test...	93.19	-	-
84-112	d__Bacteria;p__Campylobacterota;c__Campylobacteria;o__Campylobacterales;f__Campylobacteraceae;g__Campylobacter;s__Campylobacter fetus	GCF_900475935.1	95	d__Bacteria;p__Campylobacterota;c__Campylobacteria;o__Campylobacterales;f__Campylobacteraceae;g__Campylobacter;s__Campylobacter fetus	99.54	0.966	GCF_900475935.1	d__Bacteria;p__Campylobacterota;c__Campylobacteria;o__Campylobacterales;f__Campylobacteraceae;g__Campylobacter;s__Campylobacter fetus	99.54	0.966	ani_screen	classification based on ANI only	GCA_000495505.1, s__Campylobacter test...	92.89	-	-
85-387	d__Bacteria;p__Campylobacterota;c__Campylobacteria;o__Campylobacterales;f__Campylobacteraceae;g__Campylobacter;s__Campylobacter testudinum	GCA_000495505.1	95	d__Bacteria;p__Campylobacterota;c__Campylobacteria;o__Campylobacterales;f__Campylobacteraceae;g__Campylobacter;s__Campylobacter testudinum	99.17	0.965	GCA_000495505.1	d__Bacteria;p__Campylobacterota;c__Campylobacteria;o__Campylobacterales;f__Campylobacteraceae;g__Campylobacter;s__Campylobacter testudinum	99.17	0.965	ani_screen	classification based on ANI only	GCF_900475935.1, s__Campylobacter fetu...	92.33	-	-
97_608	d__Bacteria;p__Campylobacterota;c__Campylobacteria;o__Campylobacterales;f__Campylobacteraceae;g__Campylobacter;s__Campylobacter fetus	GCF_900475935.1	95	d__Bacteria;p__Campylobacterota;c__Campylobacteria;o__Campylobacterales;f__Campylobacteraceae;g__Campylobacter;s__Campylobacter fetus	99.53	0.964	GCF_900475935.1	d__Bacteria;p__Campylobacterota;c__Campylobacteria;o__Campylobacterales;f__Campylobacteraceae;g__Campylobacter;s__Campylobacter fetus	99.53	0.964	ani_screen	classification based on ANI only	GCA_000495505.1, s__Campylobacter test...	93.19	-	-
99541	d__Bacteria;p__Campylobacterota;c__Campylobacteria;o__Campylobacterales;f__Campylobacteraceae;g__Campylobacter;s__Campylobacter fetus	GCF_900475935.1	95	d__Bacteria;p__Campylobacterota;c__Campylobacteria;o__Campylobacterales;f__Campylobacteraceae;g__Campylobacter;s__Campylobacter fetus	99.63	0.935	GCF_900475935.1	d__Bacteria;p__Campylobacterota;c__Campylobacteria;o__Campylobacterales;f__Campylobacteraceae;g__Campylobacter;s__Campylobacter fetus	99.63	0.935	ani_screen	classification based on ANI only	GCA_000495505.1, s__Campylobacter test...	93.19	-	-
ADRI1362	d__Bacteria;p__Campylobacterota;c__Campylobacteria;o__Campylobacterales;f__Campylobacteraceae;g__Campylobacter;s__Campylobacter fetus	GCF_900475935.1	95	d__Bacteria;p__Campylobacterota;c__Campylobacteria;o__Campylobacterales;f__Campylobacteraceae;g__Campylobacter;s__Campylobacter fetus	99.58	0.927	GCF_900475935.1	d__Bacteria;p__Campylobacterota;c__Campylobacteria;o__Campylobacterales;f__Campylobacteraceae;g__Campylobacter;s__Campylobacter fetus	99.58	0.927	ani_screen	classification based on ANI only	GCA_000495505.1, s__Campylobacter test...	92.99	-	-
ADRI513	d__Bacteria;p__Campylobacterota;c__Campylobacteria;o__Campylobacterales;f__Campylobacteraceae;g__Campylobacter;s__Campylobacter fetus	GCF_900475935.1	95	d__Bacteria;p__Campylobacterota;c__Campylobacteria;o__Campylobacterales;f__Campylobacteraceae;g__Campylobacter;s__Campylobacter fetus	99.59	0.934	GCF_900475935.1	d__Bacteria;p__Campylobacterota;c__Campylobacteria;o__Campylobacterales;f__Campylobacteraceae;g__Campylobacter;s__Campylobacter fetus	99.59	0.934	ani_screen	classification based on ANI only	GCA_000495505.1, s__Campylobacter test...	93.19	-	-
B1-01	d__Bacteria;p__Campylobacterota;c__Campylobacteria;o__Campylobacterales;f__Campylobacteraceae;g__Campylobacter;s__Campylobacter testudinum	GCA_000495505.1	95	d__Bacteria;p__Campylobacterota;c__Campylobacteria;o__Campylobacterales;f__Campylobacteraceae;g__Campylobacter;s__Campylobacter testudinum	99.37	0.934	GCA_000495505.1	d__Bacteria;p__Campylobacterota;c__Campylobacteria;o__Campylobacterales;f__Campylobacteraceae;g__Campylobacter;s__Campylobacter testudinum	99.37	0.934	ani_screen	classification based on ANI only	GCF_900475935.1, s__Campylobacter fetu...	92.33	-	-
B1-04	d__Bacteria;p__Campylobacterota;c__Campylobacteria;o__Campylobacterales;f__Campylobacteraceae;g__Campylobacter;s__Campylobacter testudinum	GCA_000495505.1	95	d__Bacteria;p__Campylobacterota;c__Campylobacteria;o__Campylobacterales;f__Campylobacteraceae;g__Campylobacter;s__Campylobacter testudinum	99.34	0.984	GCA_000495505.1	d__Bacteria;p__Campylobacterota;c__Campylobacteria;o__Campylobacterales;f__Campylobacteraceae;g__Campylobacter;s__Campylobacter testudinum	99.34	0.984	ani_screen	classification based on ANI only	GCF_900475935.1, s__Campylobacter fetu...	92.33	-	-
B6_strain	d__Bacteria;p__Campylobacterota;c__Campylobacteria;o__Campylobacterales;f__Campylobacteraceae;g__Campylobacter;s__Campylobacter fetus	GCF_900475935.1	95	d__Bacteria;p__Campylobacterota;c__Campylobacteria;o__Campylobacterales;f__Campylobacteraceae;g__Campylobacter;s__Campylobacter fetus	99.48	0.923	GCF_900475935.1	d__Bacteria;p__Campylobacterota;c__Campylobacteria;o__Campylobacterales;f__Campylobacteraceae;g__Campylobacter;s__Campylobacter fetus	99.48	0.923	ani_screen	classification based on ANI only	GCA_000495505.1, s__Campylobacter test...	92.83	-	-
biovar_Intermedius_642-21	d__Bacteria;p__Campylobacterota;c__Campylobacteria;o__Campylobacterales;f__Campylobacteraceae;g__Campylobacter;s__Campylobacter fetus	GCF_900475935.1	95	d__Bacteria;p__Campylobacterota;c__Campylobacteria;o__Campylobacterales;f__Campylobacteraceae;g__Campylobacter;s__Campylobacter fetus	99.53	0.927	GCF_900475935.1	d__Bacteria;p__Campylobacterota;c__Campylobacteria;o__Campylobacterales;f__Campylobacteraceae;g__Campylobacter;s__Campylobacter fetus	99.53	0.927	ani_screen	classification based on ANI only	GCA_000495505.1, s__Campylobacter test...	93.19	-	-
BT268	d__Bacteria;p__Campylobacterota;c__Campylobacteria;o__Campylobacterales;f__Campylobacteraceae;g__Campylobacter;s__Campylobacter fetus	GCF_900475935.1	95	d__Bacteria;p__Campylobacterota;c__Campylobacteria;o__Campylobacterales;f__Campylobacteraceae;g__Campylobacter;s__Campylobacter fetus	99.39	0.968	GCF_900475935.1	d__Bacteria;p__Campylobacterota;c__Campylobacteria;o__Campylobacterales;f__Campylobacteraceae;g__Campylobacter;s__Campylobacter fetus	99.39	0.968	ani_screen	classification based on ANI only	GCA_000495505.1, s__Campylobacter test...	82.01	-	-
BT376	d__Bacteria;p__Campylobacterota;c__Campylobacteria;o__Campylobacterales;f__Campylobacteraceae;g__Campylobacter;s__Campylobacter fetus	GCF_900475935.1	95	d__Bacteria;p__Campylobacterota;c__Campylobacteria;o__Campylobacterales;f__Campylobacteraceae;g__Campylobacter;s__Campylobacter fetus	99.5	0.98	GCF_900475935.1	d__Bacteria;p__Campylobacterota;c__Campylobacteria;o__Campylobacterales;f__Campylobacteraceae;g__Campylobacter;s__Campylobacter fetus	99.5	0.98	ani_screen	classification based on ANI only	GCA_000495505.1, s__Campylobacter test...	78.93	-	-
BT_10_98	d__Bacteria;p__Campylobacterota;c__Campylobacteria;o__Campylobacterales;f__Campylobacteraceae;g__Campylobacter;s__Campylobacter fetus	GCF_900475935.1	95	d__Bacteria;p__Campylobacterota;c__Campylobacteria;o__Campylobacterales;f__Campylobacteraceae;g__Campylobacter;s__Campylobacter fetus	99.44	0.968	GCF_900475935.1	d__Bacteria;p__Campylobacterota;c__Campylobacteria;o__Campylobacterales;f__Campylobacteraceae;g__Campylobacter;s__Campylobacter fetus	99.44	0.968	ani_screen	classification based on ANI only	GCA_000495505.1, s__Campylobacter test...	92.89	-	-
CCUG_33872	d__Bacteria;p__Campylobacterota;c__Campylobacteria;o__Campylobacterales;f__Campylobacteraceae;g__Campylobacter;s__Campylobacter fetus	GCF_900475935.1	95	d__Bacteria;p__Campylobacterota;c__Campylobacteria;o__Campylobacterales;f__Campylobacteraceae;g__Campylobacter;s__Campylobacter fetus	99.57	0.932	GCF_900475935.1	d__Bacteria;p__Campylobacterota;c__Campylobacteria;o__Campylobacterales;f__Campylobacteraceae;g__Campylobacter;s__Campylobacter fetus	99.57	0.932	ani_screen	classification based on ANI only	GCA_000495505.1, s__Campylobacter test...	92.99	-	-
CCUG_33900	d__Bacteria;p__Campylobacterota;c__Campylobacteria;o__Campylobacterales;f__Campylobacteraceae;g__Campylobacter;s__Campylobacter fetus	GCF_900475935.1	95	d__Bacteria;p__Campylobacterota;c__Campylobacteria;o__Campylobacterales;f__Campylobacteraceae;g__Campylobacter;s__Campylobacter fetus	99.53	0.94	GCF_900475935.1	d__Bacteria;p__Campylobacterota;c__Campylobacteria;o__Campylobacterales;f__Campylobacteraceae;g__Campylobacter;s__Campylobacter fetus	99.53	0.94	ani_screen	classification based on ANI only	GCA_000495505.1, s__Campylobacter test...	93.15	-	-
CCUG_6823_AT	d__Bacteria;p__Campylobacterota;c__Campylobacteria;o__Campylobacterales;f__Campylobacteraceae;g__Campylobacter;s__Campylobacter fetus	GCF_900475935.1	95	d__Bacteria;p__Campylobacterota;c__Campylobacteria;o__Campylobacterales;f__Campylobacteraceae;g__Campylobacter;s__Campylobacter fetus	100	1	GCF_900475935.1	d__Bacteria;p__Campylobacterota;c__Campylobacteria;o__Campylobacterales;f__Campylobacteraceae;g__Campylobacter;s__Campylobacter fetus	100	1	ani_screen	classification based on ANI only	GCA_000495505.1, s__Campylobacter test...	93.21	-	-
CF78.2	d__Bacteria;p__Campylobacterota;c__Campylobacteria;o__Campylobacterales;f__Campylobacteraceae;g__Campylobacter;s__Campylobacter testudinum	GCA_000495505.1	95	d__Bacteria;p__Campylobacterota;c__Campylobacteria;o__Campylobacterales;f__Campylobacteraceae;g__Campylobacter;s__Campylobacter testudinum	99.3	0.966	GCA_000495505.1	d__Bacteria;p__Campylobacterota;c__Campylobacteria;o__Campylobacterales;f__Campylobacteraceae;g__Campylobacter;s__Campylobacter testudinum	99.3	0.966	ani_screen	classification based on ANI only	GCF_900475935.1, s__Campylobacter fetu...	92.33	-	-
CFF00A031	d__Bacteria;p__Campylobacterota;c__Campylobacteria;o__Campylobacterales;f__Campylobacteraceae;g__Campylobacter;s__Campylobacter fetus	GCF_900475935.1	95	d__Bacteria;p__Campylobacterota;c__Campylobacteria;o__Campylobacterales;f__Campylobacteraceae;g__Campylobacter;s__Campylobacter fetus	99.51	0.974	GCF_900475935.1	d__Bacteria;p__Campylobacterota;c__Campylobacteria;o__Campylobacterales;f__Campylobacteraceae;g__Campylobacter;s__Campylobacter fetus	99.51	0.974	ani_screen	classification based on ANI only	GCA_000495505.1, s__Campylobacter test...	93.19	-	-
CFF02A725-35A	d__Bacteria;p__Campylobacterota;c__Campylobacteria;o__Campylobacterales;f__Campylobacteraceae;g__Campylobacter;s__Campylobacter fetus	GCF_900475935.1	95	d__Bacteria;p__Campylobacterota;c__Campylobacteria;o__Campylobacterales;f__Campylobacteraceae;g__Campylobacter;s__Campylobacter fetus	99.4	0.966	GCF_900475935.1	d__Bacteria;p__Campylobacterota;c__Campylobacteria;o__Campylobacterales;f__Campylobacteraceae;g__Campylobacter;s__Campylobacter fetus	99.4	0.966	ani_screen	classification based on ANI only	GCA_000495505.1, s__Campylobacter test...	93.19	-	-
CFF09A980	d__Bacteria;p__Campylobacterota;c__Campylobacteria;o__Campylobacterales;f__Campylobacteraceae;g__Campylobacter;s__Campylobacter fetus	GCF_900475935.1	95	d__Bacteria;p__Campylobacterota;c__Campylobacteria;o__Campylobacterales;f__Campylobacteraceae;g__Campylobacter;s__Campylobacter fetus	99.53	0.974	GCF_900475935.1	d__Bacteria;p__Campylobacterota;c__Campylobacteria;o__Campylobacterales;f__Campylobacteraceae;g__Campylobacter;s__Campylobacter fetus	99.53	0.974	ani_screen	classification based on ANI only	GCA_000495505.1, s__Campylobacter test...	93.19	-	-
CFT12S00416-3	d__Bacteria;p__Campylobacterota;c__Campylobacteria;o__Campylobacterales;f__Campylobacteraceae;g__Campylobacter;s__Campylobacter testudinum	GCA_000495505.1	95	d__Bacteria;p__Campylobacterota;c__Campylobacteria;o__Campylobacterales;f__Campylobacteraceae;g__Campylobacter;s__Campylobacter testudinum	99.13	0.92	GCA_000495505.1	d__Bacteria;p__Campylobacterota;c__Campylobacteria;o__Campylobacterales;f__Campylobacteraceae;g__Campylobacter;s__Campylobacter testudinum	99.13	0.92	ani_screen	classification based on ANI only	GCF_900475935.1, s__Campylobacter fetu...	92.35	-	-
CFT12S05168	d__Bacteria;p__Campylobacterota;c__Campylobacteria;o__Campylobacterales;f__Campylobacteraceae;g__Campylobacter;s__Campylobacter testudinum	GCA_000495505.1	95	d__Bacteria;p__Campylobacterota;c__Campylobacteria;o__Campylobacterales;f__Campylobacteraceae;g__Campylobacter;s__Campylobacter testudinum	99.39	0.988	GCA_000495505.1	d__Bacteria;p__Campylobacterota;c__Campylobacteria;o__Campylobacterales;f__Campylobacteraceae;g__Campylobacter;s__Campylobacter testudinum	99.39	0.988	ani_screen	classification based on ANI only	GCF_900475935.1, s__Campylobacter fetu...	92.33	-	-
CFV08A1102-42A	d__Bacteria;p__Campylobacterota;c__Campylobacteria;o__Campylobacterales;f__Campylobacteraceae;g__Campylobacter;s__Campylobacter fetus	GCF_900475935.1	95	d__Bacteria;p__Campylobacterota;c__Campylobacteria;o__Campylobacterales;f__Campylobacteraceae;g__Campylobacter;s__Campylobacter fetus	99.53	0.968	GCF_900475935.1	d__Bacteria;p__Campylobacterota;c__Campylobacteria;o__Campylobacterales;f__Campylobacteraceae;g__Campylobacter;s__Campylobacter fetus	99.53	0.968	ani_screen	classification based on ANI only	GCA_000495505.1, s__Campylobacter test...	93.19	-	-
CFV08A948-2A	d__Bacteria;p__Campylobacterota;c__Campylobacteria;o__Campylobacterales;f__Campylobacteraceae;g__Campylobacter;s__Campylobacter fetus	GCF_900475935.1	95	d__Bacteria;p__Campylobacterota;c__Campylobacteria;o__Campylobacterales;f__Campylobacteraceae;g__Campylobacter;s__Campylobacter fetus	99.51	0.969	GCF_900475935.1	d__Bacteria;p__Campylobacterota;c__Campylobacteria;o__Campylobacterales;f__Campylobacteraceae;g__Campylobacter;s__Campylobacter fetus	99.51	0.969	ani_screen	classification based on ANI only	GCA_000495505.1, s__Campylobacter test...	93.19	-	-
CFV76223	d__Bacteria;p__Campylobacterota;c__Campylobacteria;o__Campylobacterales;f__Campylobacteraceae;g__Campylobacter;s__Campylobacter fetus	GCF_900475935.1	95	d__Bacteria;p__Campylobacterota;c__Campylobacteria;o__Campylobacterales;f__Campylobacteraceae;g__Campylobacter;s__Campylobacter fetus	99.52	0.968	GCF_900475935.1	d__Bacteria;p__Campylobacterota;c__Campylobacteria;o__Campylobacterales;f__Campylobacteraceae;g__Campylobacter;s__Campylobacter fetus	99.52	0.968	ani_screen	classification based on ANI only	GCA_000495505.1, s__Campylobacter test...	92.51	-	-
CFV924	d__Bacteria;p__Campylobacterota;c__Campylobacteria;o__Campylobacterales;f__Campylobacteraceae;g__Campylobacter;s__Campylobacter fetus	GCF_900475935.1	95	d__Bacteria;p__Campylobacterota;c__Campylobacteria;o__Campylobacterales;f__Campylobacteraceae;g__Campylobacter;s__Campylobacter fetus	99.52	0.968	GCF_900475935.1	d__Bacteria;p__Campylobacterota;c__Campylobacteria;o__Campylobacterales;f__Campylobacteraceae;g__Campylobacter;s__Campylobacter fetus	99.52	0.968	ani_screen	classification based on ANI only	GCA_000495505.1, s__Campylobacter test...	92.37	-	-
CFV926	d__Bacteria;p__Campylobacterota;c__Campylobacteria;o__Campylobacterales;f__Campylobacteraceae;g__Campylobacter;s__Campylobacter fetus	GCF_900475935.1	95	d__Bacteria;p__Campylobacterota;c__Campylobacteria;o__Campylobacterales;f__Campylobacteraceae;g__Campylobacter;s__Campylobacter fetus	99.51	0.969	GCF_900475935.1	d__Bacteria;p__Campylobacterota;c__Campylobacteria;o__Campylobacterales;f__Campylobacteraceae;g__Campylobacter;s__Campylobacter fetus	99.51	0.969	ani_screen	classification based on ANI only	GCA_000495505.1, s__Campylobacter test...	93.55	-	-
CFV957	d__Bacteria;p__Campylobacterota;c__Campylobacteria;o__Campylobacterales;f__Campylobacteraceae;g__Campylobacter;s__Campylobacter fetus	GCF_900475935.1	95	d__Bacteria;p__Campylobacterota;c__Campylobacteria;o__Campylobacterales;f__Campylobacteraceae;g__Campylobacter;s__Campylobacter fetus	99.53	0.963	GCF_900475935.1	d__Bacteria;p__Campylobacterota;c__Campylobacteria;o__Campylobacterales;f__Campylobacteraceae;g__Campylobacter;s__Campylobacter fetus	99.53	0.963	ani_screen	classification based on ANI only	GCA_000495505.1, s__Campylobacter test...	93.19	-	-
cfvB10	d__Bacteria;p__Campylobacterota;c__Campylobacteria;o__Campylobacterales;f__Campylobacteraceae;g__Campylobacter;s__Campylobacter fetus	GCF_900475935.1	95	d__Bacteria;p__Campylobacterota;c__Campylobacteria;o__Campylobacterales;f__Campylobacteraceae;g__Campylobacter;s__Campylobacter fetus	99.5	0.932	GCF_900475935.1	d__Bacteria;p__Campylobacterota;c__Campylobacteria;o__Campylobacterales;f__Campylobacteraceae;g__Campylobacter;s__Campylobacter fetus	99.5	0.932	ani_screen	classification based on ANI only	GCA_000495505.1, s__Campylobacter test...	93.19	-	-
cfvi01_165	d__Bacteria;p__Campylobacterota;c__Campylobacteria;o__Campylobacterales;f__Campylobacteraceae;g__Campylobacter;s__Campylobacter fetus	GCF_900475935.1	95	d__Bacteria;p__Campylobacterota;c__Campylobacteria;o__Campylobacterales;f__Campylobacteraceae;g__Campylobacter;s__Campylobacter fetus	99.52	0.973	GCF_900475935.1	d__Bacteria;p__Campylobacterota;c__Campylobacteria;o__Campylobacterales;f__Campylobacteraceae;g__Campylobacter;s__Campylobacter fetus	99.52	0.973	ani_screen	classification based on ANI only	GCA_000495505.1, s__Campylobacter test...	93.19	-	-
cfvi02_298	d__Bacteria;p__Campylobacterota;c__Campylobacteria;o__Campylobacterales;f__Campylobacteraceae;g__Campylobacter;s__Campylobacter fetus	GCF_900475935.1	95	d__Bacteria;p__Campylobacterota;c__Campylobacteria;o__Campylobacterales;f__Campylobacteraceae;g__Campylobacter;s__Campylobacter fetus	99.49	0.912	GCF_900475935.1	d__Bacteria;p__Campylobacterota;c__Campylobacteria;o__Campylobacterales;f__Campylobacteraceae;g__Campylobacter;s__Campylobacter fetus	99.49	0.912	ani_screen	classification based on ANI only	GCA_000495505.1, s__Campylobacter test...	89.37	-	-
cfvi03_293	d__Bacteria;p__Campylobacterota;c__Campylobacteria;o__Campylobacterales;f__Campylobacteraceae;g__Campylobacter;s__Campylobacter fetus	GCF_900475935.1	95	d__Bacteria;p__Campylobacterota;c__Campylobacteria;o__Campylobacterales;f__Campylobacteraceae;g__Campylobacter;s__Campylobacter fetus	99.55	0.968	GCF_900475935.1	d__Bacteria;p__Campylobacterota;c__Campylobacteria;o__Campylobacterales;f__Campylobacteraceae;g__Campylobacter;s__Campylobacter fetus	99.55	0.968	ani_screen	classification based on ANI only	GCA_000495505.1, s__Campylobacter test...	93.19	-	-
cfvi03_596	d__Bacteria;p__Campylobacterota;c__Campylobacteria;o__Campylobacterales;f__Campylobacteraceae;g__Campylobacter;s__Campylobacter fetus	GCF_900475935.1	95	d__Bacteria;p__Campylobacterota;c__Campylobacteria;o__Campylobacterales;f__Campylobacteraceae;g__Campylobacter;s__Campylobacter fetus	99.55	0.928	GCF_900475935.1	d__Bacteria;p__Campylobacterota;c__Campylobacteria;o__Campylobacterales;f__Campylobacteraceae;g__Campylobacter;s__Campylobacter fetus	99.55	0.928	ani_screen	classification based on ANI only	GCA_000495505.1, s__Campylobacter test...	93.19	-	-
cfvi92_203	d__Bacteria;p__Campylobacterota;c__Campylobacteria;o__Campylobacterales;f__Campylobacteraceae;g__Campylobacter;s__Campylobacter fetus	GCF_900475935.1	95	d__Bacteria;p__Campylobacterota;c__Campylobacteria;o__Campylobacterales;f__Campylobacteraceae;g__Campylobacter;s__Campylobacter fetus	99.53	0.927	GCF_900475935.1	d__Bacteria;p__Campylobacterota;c__Campylobacteria;o__Campylobacterales;f__Campylobacteraceae;g__Campylobacter;s__Campylobacter fetus	99.53	0.927	ani_screen	classification based on ANI only	GCA_000495505.1, s__Campylobacter test...	92.73	-	-
cfvi97_532	d__Bacteria;p__Campylobacterota;c__Campylobacteria;o__Campylobacterales;f__Campylobacteraceae;g__Campylobacter;s__Campylobacter fetus	GCF_900475935.1	95	d__Bacteria;p__Campylobacterota;c__Campylobacteria;o__Campylobacterales;f__Campylobacteraceae;g__Campylobacter;s__Campylobacter fetus	99.52	0.927	GCF_900475935.1	d__Bacteria;p__Campylobacterota;c__Campylobacteria;o__Campylobacterales;f__Campylobacteraceae;g__Campylobacter;s__Campylobacter fetus	99.52	0.927	ani_screen	classification based on ANI only	GCA_000495505.1, s__Campylobacter test...	92.37	-	-
cfvi9825	d__Bacteria;p__Campylobacterota;c__Campylobacteria;o__Campylobacterales;f__Campylobacteraceae;g__Campylobacter;s__Campylobacter fetus	GCF_900475935.1	95	d__Bacteria;p__Campylobacterota;c__Campylobacteria;o__Campylobacterales;f__Campylobacteraceae;g__Campylobacter;s__Campylobacter fetus	99.56	0.925	GCF_900475935.1	d__Bacteria;p__Campylobacterota;c__Campylobacteria;o__Campylobacterales;f__Campylobacteraceae;g__Campylobacter;s__Campylobacter fetus	99.56	0.925	ani_screen	classification based on ANI only	GCA_000495505.1, s__Campylobacter test...	92.97	-	-
CFViADRI1362	d__Bacteria;p__Campylobacterota;c__Campylobacteria;o__Campylobacterales;f__Campylobacteraceae;g__Campylobacter;s__Campylobacter fetus	GCF_900475935.1	95	d__Bacteria;p__Campylobacterota;c__Campylobacteria;o__Campylobacterales;f__Campylobacteraceae;g__Campylobacter;s__Campylobacter fetus	99.47	0.969	GCF_900475935.1	d__Bacteria;p__Campylobacterota;c__Campylobacteria;o__Campylobacterales;f__Campylobacteraceae;g__Campylobacter;s__Campylobacter fetus	99.47	0.969	ani_screen	classification based on ANI only	GCA_000495505.1, s__Campylobacter test...	93.19	-	-
CFViADRI545	d__Bacteria;p__Campylobacterota;c__Campylobacteria;o__Campylobacterales;f__Campylobacteraceae;g__Campylobacter;s__Campylobacter fetus	GCF_900475935.1	95	d__Bacteria;p__Campylobacterota;c__Campylobacteria;o__Campylobacterales;f__Campylobacteraceae;g__Campylobacter;s__Campylobacter fetus	99.48	0.971	GCF_900475935.1	d__Bacteria;p__Campylobacterota;c__Campylobacteria;o__Campylobacterales;f__Campylobacteraceae;g__Campylobacter;s__Campylobacter fetus	99.48	0.971	ani_screen	classification based on ANI only	GCA_000495505.1, s__Campylobacter test...	92.63	-	-
CIT01	d__Bacteria;p__Campylobacterota;c__Campylobacteria;o__Campylobacterales;f__Campylobacteraceae;g__Campylobacter;s__Campylobacter fetus	GCF_900475935.1	95	d__Bacteria;p__Campylobacterota;c__Campylobacteria;o__Campylobacterales;f__Campylobacteraceae;g__Campylobacter;s__Campylobacter fetus	99.95	0.996	GCF_900475935.1	d__Bacteria;p__Campylobacterota;c__Campylobacteria;o__Campylobacterales;f__Campylobacteraceae;g__Campylobacter;s__Campylobacter fetus	99.95	0.996	ani_screen	classification based on ANI only	GCA_000495505.1, s__Campylobacter test...	93.21	-	-
CITCf01	d__Bacteria;p__Campylobacterota;c__Campylobacteria;o__Campylobacterales;f__Campylobacteraceae;g__Campylobacter;s__Campylobacter fetus	GCF_900475935.1	95	d__Bacteria;p__Campylobacterota;c__Campylobacteria;o__Campylobacterales;f__Campylobacteraceae;g__Campylobacter;s__Campylobacter fetus	99.98	0.993	GCF_900475935.1	d__Bacteria;p__Campylobacterota;c__Campylobacteria;o__Campylobacterales;f__Campylobacteraceae;g__Campylobacter;s__Campylobacter fetus	99.98	0.993	ani_screen	classification based on ANI only	GCA_000495505.1, s__Campylobacter test...	93.21	-	-
CITCf02	d__Bacteria;p__Campylobacterota;c__Campylobacteria;o__Campylobacterales;f__Campylobacteraceae;g__Campylobacter;s__Campylobacter fetus	GCF_900475935.1	95	d__Bacteria;p__Campylobacterota;c__Campylobacteria;o__Campylobacterales;f__Campylobacteraceae;g__Campylobacter;s__Campylobacter fetus	99.97	0.993	GCF_900475935.1	d__Bacteria;p__Campylobacterota;c__Campylobacteria;o__Campylobacterales;f__Campylobacteraceae;g__Campylobacter;s__Campylobacter fetus	99.97	0.993	ani_screen	classification based on ANI only	GCA_000495505.1, s__Campylobacter test...	93.21	-	-
D0052	d__Bacteria;p__Campylobacterota;c__Campylobacteria;o__Campylobacterales;f__Campylobacteraceae;g__Campylobacter;s__Campylobacter fetus	GCF_900475935.1	95	d__Bacteria;p__Campylobacterota;c__Campylobacteria;o__Campylobacterales;f__Campylobacteraceae;g__Campylobacter;s__Campylobacter fetus	99.48	0.951	GCF_900475935.1	d__Bacteria;p__Campylobacterota;c__Campylobacteria;o__Campylobacterales;f__Campylobacteraceae;g__Campylobacter;s__Campylobacter fetus	99.48	0.951	ani_screen	classification based on ANI only	GCA_000495505.1, s__Campylobacter test...	93.19	-	-
D4335	d__Bacteria;p__Campylobacterota;c__Campylobacteria;o__Campylobacterales;f__Campylobacteraceae;g__Campylobacter;s__Campylobacter testudinum	GCA_000495505.1	95	d__Bacteria;p__Campylobacterota;c__Campylobacteria;o__Campylobacterales;f__Campylobacteraceae;g__Campylobacter;s__Campylobacter testudinum	99.29	0.983	GCA_000495505.1	d__Bacteria;p__Campylobacterota;c__Campylobacteria;o__Campylobacterales;f__Campylobacteraceae;g__Campylobacter;s__Campylobacter testudinum	99.29	0.983	ani_screen	classification based on ANI only	GCF_900475935.1, s__Campylobacter fetu...	90.71	-	-
D4381	d__Bacteria;p__Campylobacterota;c__Campylobacteria;o__Campylobacterales;f__Campylobacteraceae;g__Campylobacter;s__Campylobacter fetus	GCF_900475935.1	95	d__Bacteria;p__Campylobacterota;c__Campylobacteria;o__Campylobacterales;f__Campylobacteraceae;g__Campylobacter;s__Campylobacter fetus	99.53	0.981	GCF_900475935.1	d__Bacteria;p__Campylobacterota;c__Campylobacteria;o__Campylobacterales;f__Campylobacteraceae;g__Campylobacter;s__Campylobacter fetus	99.53	0.981	ani_screen	classification based on ANI only	GCA_000495505.1, s__Campylobacter test...	93.19	-	-
D5332	d__Bacteria;p__Campylobacterota;c__Campylobacteria;o__Campylobacterales;f__Campylobacteraceae;g__Campylobacter;s__Campylobacter fetus	GCF_900475935.1	95	d__Bacteria;p__Campylobacterota;c__Campylobacteria;o__Campylobacterales;f__Campylobacteraceae;g__Campylobacter;s__Campylobacter fetus	99.53	0.967	GCF_900475935.1	d__Bacteria;p__Campylobacterota;c__Campylobacteria;o__Campylobacterales;f__Campylobacteraceae;g__Campylobacter;s__Campylobacter fetus	99.53	0.967	ani_screen	classification based on ANI only	GCA_000495505.1, s__Campylobacter test...	93.13	-	-
D5375	d__Bacteria;p__Campylobacterota;c__Campylobacteria;o__Campylobacterales;f__Campylobacteraceae;g__Campylobacter;s__Campylobacter fetus	GCF_900475935.1	95	d__Bacteria;p__Campylobacterota;c__Campylobacteria;o__Campylobacterales;f__Campylobacteraceae;g__Campylobacter;s__Campylobacter fetus	99.97	0.967	GCF_900475935.1	d__Bacteria;p__Campylobacterota;c__Campylobacteria;o__Campylobacterales;f__Campylobacteraceae;g__Campylobacter;s__Campylobacter fetus	99.97	0.967	ani_screen	classification based on ANI only	GCA_000495505.1, s__Campylobacter test...	93.21	-	-
D5675	d__Bacteria;p__Campylobacterota;c__Campylobacteria;o__Campylobacterales;f__Campylobacteraceae;g__Campylobacter;s__Campylobacter fetus	GCF_900475935.1	95	d__Bacteria;p__Campylobacterota;c__Campylobacteria;o__Campylobacterales;f__Campylobacteraceae;g__Campylobacter;s__Campylobacter fetus	99.52	0.982	GCF_900475935.1	d__Bacteria;p__Campylobacterota;c__Campylobacteria;o__Campylobacterales;f__Campylobacteraceae;g__Campylobacter;s__Campylobacter fetus	99.52	0.982	ani_screen	classification based on ANI only	GCA_000495505.1, s__Campylobacter test...	93.19	-	-
D6659	d__Bacteria;p__Campylobacterota;c__Campylobacteria;o__Campylobacterales;f__Campylobacteraceae;g__Campylobacter;s__Campylobacter testudinum	GCA_000495505.1	95	d__Bacteria;p__Campylobacterota;c__Campylobacteria;o__Campylobacterales;f__Campylobacteraceae;g__Campylobacter;s__Campylobacter testudinum	100	0.998	GCA_000495505.1	d__Bacteria;p__Campylobacterota;c__Campylobacteria;o__Campylobacterales;f__Campylobacteraceae;g__Campylobacter;s__Campylobacter testudinum	100	0.998	ani_screen	classification based on ANI only	GCF_900475935.1, s__Campylobacter fetu...	92.31	-	-
D6683	d__Bacteria;p__Campylobacterota;c__Campylobacteria;o__Campylobacterales;f__Campylobacteraceae;g__Campylobacter;s__Campylobacter testudinum	GCA_000495505.1	95	d__Bacteria;p__Campylobacterota;c__Campylobacteria;o__Campylobacterales;f__Campylobacteraceae;g__Campylobacter;s__Campylobacter testudinum	100	0.998	GCA_000495505.1	d__Bacteria;p__Campylobacterota;c__Campylobacteria;o__Campylobacterales;f__Campylobacteraceae;g__Campylobacter;s__Campylobacter testudinum	100	0.998	ani_screen	classification based on ANI only	GCF_900475935.1, s__Campylobacter fetu...	92.29	-	-
D6690	d__Bacteria;p__Campylobacterota;c__Campylobacteria;o__Campylobacterales;f__Campylobacteraceae;g__Campylobacter;s__Campylobacter testudinum	GCA_000495505.1	95	d__Bacteria;p__Campylobacterota;c__Campylobacteria;o__Campylobacterales;f__Campylobacteraceae;g__Campylobacter;s__Campylobacter testudinum	100	0.996	GCA_000495505.1	d__Bacteria;p__Campylobacterota;c__Campylobacteria;o__Campylobacterales;f__Campylobacteraceae;g__Campylobacter;s__Campylobacter testudinum	100	0.996	ani_screen	classification based on ANI only	GCF_900475935.1, s__Campylobacter fetu...	90.59	-	-
D6783	d__Bacteria;p__Campylobacterota;c__Campylobacteria;o__Campylobacterales;f__Campylobacteraceae;g__Campylobacter;s__Campylobacter testudinum	GCA_000495505.1	95	d__Bacteria;p__Campylobacterota;c__Campylobacteria;o__Campylobacterales;f__Campylobacteraceae;g__Campylobacter;s__Campylobacter testudinum	99.92	0.969	GCA_000495505.1	d__Bacteria;p__Campylobacterota;c__Campylobacteria;o__Campylobacterales;f__Campylobacteraceae;g__Campylobacter;s__Campylobacter testudinum	99.92	0.969	ani_screen	classification based on ANI only	GCF_900475935.1, s__Campylobacter fetu...	92.31	-	-
D6856	d__Bacteria;p__Campylobacterota;c__Campylobacteria;o__Campylobacterales;f__Campylobacteraceae;g__Campylobacter;s__Campylobacter testudinum	GCA_000495505.1	95	d__Bacteria;p__Campylobacterota;c__Campylobacteria;o__Campylobacterales;f__Campylobacteraceae;g__Campylobacter;s__Campylobacter testudinum	100	0.996	GCA_000495505.1	d__Bacteria;p__Campylobacterota;c__Campylobacteria;o__Campylobacterales;f__Campylobacteraceae;g__Campylobacter;s__Campylobacter testudinum	100	0.996	ani_screen	classification based on ANI only	GCF_900475935.1, s__Campylobacter fetu...	91.24	-	-
D7037	d__Bacteria;p__Campylobacterota;c__Campylobacteria;o__Campylobacterales;f__Campylobacteraceae;g__Campylobacter;s__Campylobacter fetus	GCF_900475935.1	95	d__Bacteria;p__Campylobacterota;c__Campylobacteria;o__Campylobacterales;f__Campylobacteraceae;g__Campylobacter;s__Campylobacter fetus	99.95	0.998	GCF_900475935.1	d__Bacteria;p__Campylobacterota;c__Campylobacteria;o__Campylobacterales;f__Campylobacteraceae;g__Campylobacter;s__Campylobacter fetus	99.95	0.998	ani_screen	classification based on ANI only	GCA_000495505.1, s__Campylobacter test...	93.21	-	-
first	d__Bacteria;p__Campylobacterota;c__Campylobacteria;o__Campylobacterales;f__Campylobacteraceae;g__Campylobacter;s__Campylobacter fetus	GCF_900475935.1	95	d__Bacteria;p__Campylobacterota;c__Campylobacteria;o__Campylobacterales;f__Campylobacteraceae;g__Campylobacter;s__Campylobacter fetus	99.63	0.972	GCF_900475935.1	d__Bacteria;p__Campylobacterota;c__Campylobacteria;o__Campylobacterales;f__Campylobacteraceae;g__Campylobacter;s__Campylobacter fetus	99.63	0.972	ani_screen	classification based on ANI only	GCA_000495505.1, s__Campylobacter test...	93.19	-	-
H1-UY	d__Bacteria;p__Campylobacterota;c__Campylobacteria;o__Campylobacterales;f__Campylobacteraceae;g__Campylobacter;s__Campylobacter fetus	GCF_900475935.1	95	d__Bacteria;p__Campylobacterota;c__Campylobacteria;o__Campylobacterales;f__Campylobacteraceae;g__Campylobacter;s__Campylobacter fetus	99.52	0.981	GCF_900475935.1	d__Bacteria;p__Campylobacterota;c__Campylobacteria;o__Campylobacterales;f__Campylobacteraceae;g__Campylobacter;s__Campylobacter fetus	99.52	0.981	ani_screen	classification based on ANI only	GCA_000495505.1, s__Campylobacter test...	93.19	-	-
HC1	d__Bacteria;p__Campylobacterota;c__Campylobacteria;o__Campylobacterales;f__Campylobacteraceae;g__Campylobacter;s__Campylobacter fetus	GCF_900475935.1	95	d__Bacteria;p__Campylobacterota;c__Campylobacteria;o__Campylobacterales;f__Campylobacteraceae;g__Campylobacter;s__Campylobacter fetus	99.54	0.977	GCF_900475935.1	d__Bacteria;p__Campylobacterota;c__Campylobacteria;o__Campylobacterales;f__Campylobacteraceae;g__Campylobacter;s__Campylobacter fetus	99.54	0.977	ani_screen	classification based on ANI only	GCA_000495505.1, s__Campylobacter test...	93.19	-	-
HC2	d__Bacteria;p__Campylobacterota;c__Campylobacteria;o__Campylobacterales;f__Campylobacteraceae;g__Campylobacter;s__Campylobacter fetus	GCF_900475935.1	95	d__Bacteria;p__Campylobacterota;c__Campylobacteria;o__Campylobacterales;f__Campylobacteraceae;g__Campylobacter;s__Campylobacter fetus	99.52	0.984	GCF_900475935.1	d__Bacteria;p__Campylobacterota;c__Campylobacteria;o__Campylobacterales;f__Campylobacteraceae;g__Campylobacter;s__Campylobacter fetus	99.52	0.984	ani_screen	classification based on ANI only	GCA_000495505.1, s__Campylobacter test...	93.19	-	-
INIA_17144	d__Bacteria;p__Campylobacterota;c__Campylobacteria;o__Campylobacterales;f__Campylobacteraceae;g__Campylobacter;s__Campylobacter fetus	GCF_900475935.1	95	d__Bacteria;p__Campylobacterota;c__Campylobacteria;o__Campylobacterales;f__Campylobacteraceae;g__Campylobacter;s__Campylobacter fetus	99.61	0.986	GCF_900475935.1	d__Bacteria;p__Campylobacterota;c__Campylobacteria;o__Campylobacterales;f__Campylobacteraceae;g__Campylobacter;s__Campylobacter fetus	99.61	0.986	ani_screen	classification based on ANI only	GCA_000495505.1, s__Campylobacter test...	93.15	-	-
IS16-01257	d__Bacteria;p__Campylobacterota;c__Campylobacteria;o__Campylobacterales;f__Campylobacteraceae;g__Campylobacter;s__Campylobacter fetus	GCF_900475935.1	95	d__Bacteria;p__Campylobacterota;c__Campylobacteria;o__Campylobacterales;f__Campylobacteraceae;g__Campylobacter;s__Campylobacter fetus	99.55	0.944	GCF_900475935.1	d__Bacteria;p__Campylobacterota;c__Campylobacteria;o__Campylobacterales;f__Campylobacteraceae;g__Campylobacter;s__Campylobacter fetus	99.55	0.944	ani_screen	classification based on ANI only	GCA_000495505.1, s__Campylobacter test...	92.99	-	-
IS26-07793	d__Bacteria;p__Campylobacterota;c__Campylobacteria;o__Campylobacterales;f__Campylobacteraceae;g__Campylobacter;s__Campylobacter fetus	GCF_900475935.1	95	d__Bacteria;p__Campylobacterota;c__Campylobacteria;o__Campylobacterales;f__Campylobacteraceae;g__Campylobacter;s__Campylobacter fetus	99.53	0.934	GCF_900475935.1	d__Bacteria;p__Campylobacterota;c__Campylobacteria;o__Campylobacterales;f__Campylobacteraceae;g__Campylobacter;s__Campylobacter fetus	99.53	0.934	ani_screen	classification based on ANI only	GCA_000495505.1, s__Campylobacter test...	93.19	-	-
LMG_6570	d__Bacteria;p__Campylobacterota;c__Campylobacteria;o__Campylobacterales;f__Campylobacteraceae;g__Campylobacter;s__Campylobacter fetus	GCF_900475935.1	95	d__Bacteria;p__Campylobacterota;c__Campylobacteria;o__Campylobacterales;f__Campylobacteraceae;g__Campylobacter;s__Campylobacter fetus	99.52	0.939	GCF_900475935.1	d__Bacteria;p__Campylobacterota;c__Campylobacteria;o__Campylobacterales;f__Campylobacteraceae;g__Campylobacter;s__Campylobacter fetus	99.52	0.939	ani_screen	classification based on ANI only	GCA_000495505.1, s__Campylobacter test...	92.87	-	-
M20-04752-1B	d__Bacteria;p__Campylobacterota;c__Campylobacteria;o__Campylobacterales;f__Campylobacteraceae;g__Campylobacter;s__Campylobacter fetus	GCF_900475935.1	95	d__Bacteria;p__Campylobacterota;c__Campylobacteria;o__Campylobacterales;f__Campylobacteraceae;g__Campylobacter;s__Campylobacter fetus	99.41	0.969	GCF_900475935.1	d__Bacteria;p__Campylobacterota;c__Campylobacteria;o__Campylobacterales;f__Campylobacteraceae;g__Campylobacter;s__Campylobacter fetus	99.41	0.969	ani_screen	classification based on ANI only	GCA_000495505.1, s__Campylobacter test...	92.97	-	-
M20-08756-1A	d__Bacteria;p__Campylobacterota;c__Campylobacteria;o__Campylobacterales;f__Campylobacteraceae;g__Campylobacter;s__Campylobacter fetus	GCF_900475935.1	95	d__Bacteria;p__Campylobacterota;c__Campylobacteria;o__Campylobacterales;f__Campylobacteraceae;g__Campylobacter;s__Campylobacter fetus	99.42	0.971	GCF_900475935.1	d__Bacteria;p__Campylobacterota;c__Campylobacteria;o__Campylobacterales;f__Campylobacteraceae;g__Campylobacter;s__Campylobacter fetus	99.42	0.971	ani_screen	classification based on ANI only	GCA_000495505.1, s__Campylobacter test...	92.97	-	-
MGYG-HGUT-02374	d__Bacteria;p__Campylobacterota;c__Campylobacteria;o__Campylobacterales;f__Campylobacteraceae;g__Campylobacter;s__Campylobacter testudinum	GCA_000495505.1	95	d__Bacteria;p__Campylobacterota;c__Campylobacteria;o__Campylobacterales;f__Campylobacteraceae;g__Campylobacter;s__Campylobacter testudinum	99.29	0.983	GCA_000495505.1	d__Bacteria;p__Campylobacterota;c__Campylobacteria;o__Campylobacterales;f__Campylobacteraceae;g__Campylobacter;s__Campylobacter testudinum	99.29	0.983	ani_screen	classification based on ANI only	GCF_900475935.1, s__Campylobacter fetu...	90.71	-	-
NCTC10842	d__Bacteria;p__Campylobacterota;c__Campylobacteria;o__Campylobacterales;f__Campylobacteraceae;g__Campylobacter;s__Campylobacter fetus	GCF_900475935.1	95	d__Bacteria;p__Campylobacterota;c__Campylobacteria;o__Campylobacterales;f__Campylobacteraceae;g__Campylobacter;s__Campylobacter fetus	100	0.997	GCF_900475935.1	d__Bacteria;p__Campylobacterota;c__Campylobacteria;o__Campylobacterales;f__Campylobacteraceae;g__Campylobacter;s__Campylobacter fetus	100	0.997	ani_screen	classification based on ANI only	GCA_000495505.1, s__Campylobacter test...	93.13	-	-
NCTC_10354	d__Bacteria;p__Campylobacterota;c__Campylobacteria;o__Campylobacterales;f__Campylobacteraceae;g__Campylobacter;s__Campylobacter fetus	GCF_900475935.1	95	d__Bacteria;p__Campylobacterota;c__Campylobacteria;o__Campylobacterales;f__Campylobacteraceae;g__Campylobacter;s__Campylobacter fetus	99.47	0.969	GCF_900475935.1	d__Bacteria;p__Campylobacterota;c__Campylobacteria;o__Campylobacterales;f__Campylobacteraceae;g__Campylobacter;s__Campylobacter fetus	99.47	0.969	ani_screen	classification based on ANI only	GCA_000495505.1, s__Campylobacter test...	93.19	-	-
NW_ME2	d__Bacteria;p__Campylobacterota;c__Campylobacteria;o__Campylobacterales;f__Campylobacteraceae;g__Campylobacter;s__Campylobacter fetus	GCF_900475935.1	95	d__Bacteria;p__Campylobacterota;c__Campylobacteria;o__Campylobacterales;f__Campylobacteraceae;g__Campylobacter;s__Campylobacter fetus	99.45	0.906	GCF_900475935.1	d__Bacteria;p__Campylobacterota;c__Campylobacteria;o__Campylobacterales;f__Campylobacteraceae;g__Campylobacter;s__Campylobacter fetus	99.45	0.906	ani_screen	classification based on ANI only	GCA_000495505.1, s__Campylobacter test...	89.73	-	-
NWU_ED23	d__Bacteria;p__Campylobacterota;c__Campylobacteria;o__Campylobacterales;f__Campylobacteraceae;g__Campylobacter;s__Campylobacter fetus	GCF_900475935.1	95	d__Bacteria;p__Campylobacterota;c__Campylobacteria;o__Campylobacterales;f__Campylobacteraceae;g__Campylobacter;s__Campylobacter fetus	99.48	0.928	GCF_900475935.1	d__Bacteria;p__Campylobacterota;c__Campylobacteria;o__Campylobacterales;f__Campylobacteraceae;g__Campylobacter;s__Campylobacter fetus	99.48	0.928	ani_screen	classification based on ANI only	GCA_000495505.1, s__Campylobacter test...	93.19	-	-
NWU_ED24	d__Bacteria;p__Campylobacterota;c__Campylobacteria;o__Campylobacterales;f__Campylobacteraceae;g__Campylobacter;s__Campylobacter fetus	GCF_900475935.1	95	d__Bacteria;p__Campylobacterota;c__Campylobacteria;o__Campylobacterales;f__Campylobacteraceae;g__Campylobacter;s__Campylobacter fetus	99.46	0.932	GCF_900475935.1	d__Bacteria;p__Campylobacterota;c__Campylobacteria;o__Campylobacterales;f__Campylobacteraceae;g__Campylobacter;s__Campylobacter fetus	99.46	0.932	ani_screen	classification based on ANI only	GCA_000495505.1, s__Campylobacter test...	93.19	-	-
P4531	d__Bacteria;p__Campylobacterota;c__Campylobacteria;o__Campylobacterales;f__Campylobacteraceae;g__Campylobacter;s__Campylobacter fetus	GCF_900475935.1	95	d__Bacteria;p__Campylobacterota;c__Campylobacteria;o__Campylobacterales;f__Campylobacteraceae;g__Campylobacter;s__Campylobacter fetus	97.76	0.951	GCF_900475935.1	d__Bacteria;p__Campylobacterota;c__Campylobacteria;o__Campylobacterales;f__Campylobacteraceae;g__Campylobacter;s__Campylobacter fetus	97.76	0.951	ani_screen	classification based on ANI only	GCA_000495505.1, s__Campylobacter test...	93.15	-	-
P5775	d__Bacteria;p__Campylobacterota;c__Campylobacteria;o__Campylobacterales;f__Campylobacteraceae;g__Campylobacter;s__Campylobacter fetus	GCF_900475935.1	95	d__Bacteria;p__Campylobacterota;c__Campylobacteria;o__Campylobacterales;f__Campylobacteraceae;g__Campylobacter;s__Campylobacter fetus	99.49	0.944	GCF_900475935.1	d__Bacteria;p__Campylobacterota;c__Campylobacteria;o__Campylobacterales;f__Campylobacteraceae;g__Campylobacter;s__Campylobacter fetus	99.49	0.944	ani_screen	classification based on ANI only	GCA_000495505.1, s__Campylobacter test...	91.24	-	-
pet-3	d__Bacteria;p__Campylobacterota;c__Campylobacteria;o__Campylobacterales;f__Campylobacteraceae;g__Campylobacter;s__Campylobacter testudinum	GCA_000495505.1	95	d__Bacteria;p__Campylobacterota;c__Campylobacteria;o__Campylobacterales;f__Campylobacteraceae;g__Campylobacter;s__Campylobacter testudinum	99.79	0.992	GCA_000495505.1	d__Bacteria;p__Campylobacterota;c__Campylobacteria;o__Campylobacterales;f__Campylobacteraceae;g__Campylobacter;s__Campylobacter testudinum	99.79	0.992	ani_screen	classification based on ANI only	GCF_900475935.1, s__Campylobacter fetu...	92.31	-	-
RUG14080	d__Bacteria;p__Campylobacterota;c__Campylobacteria;o__Campylobacterales;f__Campylobacteraceae;g__Campylobacter;s__Campylobacter sp900319915	GCA_900319915.1	95	d__Bacteria;p__Campylobacterota;c__Campylobacteria;o__Campylobacterales;f__Campylobacteraceae;g__Campylobacter;s__Campylobacter sp900319915	99.97	0.997	GCA_900319915.1	d__Bacteria;p__Campylobacterota;c__Campylobacteria;o__Campylobacterales;f__Campylobacteraceae;g__Campylobacter;s__Campylobacter sp900319915	99.97	0.997	ani_screen	classification based on ANI only	-	91.3	-	-
SA21-217832	d__Bacteria;p__Campylobacterota;c__Campylobacteria;o__Campylobacterales;f__Campylobacteraceae;g__Campylobacter;s__Campylobacter fetus	GCF_900475935.1	95	d__Bacteria;p__Campylobacterota;c__Campylobacteria;o__Campylobacterales;f__Campylobacteraceae;g__Campylobacter;s__Campylobacter fetus	99.52	0.934	GCF_900475935.1	d__Bacteria;p__Campylobacterota;c__Campylobacteria;o__Campylobacterales;f__Campylobacteraceae;g__Campylobacter;s__Campylobacter fetus	99.52	0.934	ani_screen	classification based on ANI only	GCA_000495505.1, s__Campylobacter test...	92.99	-	-
SA21-217833	d__Bacteria;p__Campylobacterota;c__Campylobacteria;o__Campylobacterales;f__Campylobacteraceae;g__Campylobacter;s__Campylobacter fetus	GCF_900475935.1	95	d__Bacteria;p__Campylobacterota;c__Campylobacteria;o__Campylobacterales;f__Campylobacteraceae;g__Campylobacter;s__Campylobacter fetus	99.55	0.935	GCF_900475935.1	d__Bacteria;p__Campylobacterota;c__Campylobacteria;o__Campylobacterales;f__Campylobacteraceae;g__Campylobacter;s__Campylobacter fetus	99.55	0.935	ani_screen	classification based on ANI only	GCA_000495505.1, s__Campylobacter test...	92.99	-	-
SA21-221439	d__Bacteria;p__Campylobacterota;c__Campylobacteria;o__Campylobacterales;f__Campylobacteraceae;g__Campylobacter;s__Campylobacter fetus	GCF_900475935.1	95	d__Bacteria;p__Campylobacterota;c__Campylobacteria;o__Campylobacterales;f__Campylobacteraceae;g__Campylobacter;s__Campylobacter fetus	99.54	0.934	GCF_900475935.1	d__Bacteria;p__Campylobacterota;c__Campylobacteria;o__Campylobacterales;f__Campylobacteraceae;g__Campylobacter;s__Campylobacter fetus	99.54	0.934	ani_screen	classification based on ANI only	GCA_000495505.1, s__Campylobacter test...	92.99	-	-
Sp3	d__Bacteria;p__Campylobacterota;c__Campylobacteria;o__Campylobacterales;f__Campylobacteraceae;g__Campylobacter;s__Campylobacter testudinum	GCA_000495505.1	95	d__Bacteria;p__Campylobacterota;c__Campylobacteria;o__Campylobacterales;f__Campylobacteraceae;g__Campylobacter;s__Campylobacter testudinum	99.36	0.985	GCA_000495505.1	d__Bacteria;p__Campylobacterota;c__Campylobacteria;o__Campylobacterales;f__Campylobacteraceae;g__Campylobacter;s__Campylobacter testudinum	99.36	0.985	ani_screen	classification based on ANI only	GCF_900475935.1, s__Campylobacter fetu...	92.33	-	-
SRR5279288	d__Bacteria;p__Campylobacterota;c__Campylobacteria;o__Campylobacterales;f__Campylobacteraceae;g__Campylobacter;s__Campylobacter fetus	GCF_900475935.1	95	d__Bacteria;p__Campylobacterota;c__Campylobacteria;o__Campylobacterales;f__Campylobacteraceae;g__Campylobacter;s__Campylobacter fetus	99.24	0.954	GCF_900475935.1	d__Bacteria;p__Campylobacterota;c__Campylobacteria;o__Campylobacterales;f__Campylobacteraceae;g__Campylobacter;s__Campylobacter fetus	99.24	0.954	ani_screen	classification based on ANI only	GCA_000495505.1, s__Campylobacter test...	67.94	-	-
TD	d__Bacteria;p__Campylobacterota;c__Campylobacteria;o__Campylobacterales;f__Campylobacteraceae;g__Campylobacter;s__Campylobacter fetus	GCF_900475935.1	95	d__Bacteria;p__Campylobacterota;c__Campylobacteria;o__Campylobacterales;f__Campylobacteraceae;g__Campylobacter;s__Campylobacter fetus	99.55	0.93	GCF_900475935.1	d__Bacteria;p__Campylobacterota;c__Campylobacteria;o__Campylobacterales;f__Campylobacteraceae;g__Campylobacter;s__Campylobacter fetus	99.55	0.93	ani_screen	classification based on ANI only	GCA_000495505.1, s__Campylobacter test...	93.19	-	-
U10	d__Bacteria;p__Campylobacterota;c__Campylobacteria;o__Campylobacterales;f__Campylobacteraceae;g__Campylobacter;s__Campylobacter fetus	GCF_900475935.1	95	d__Bacteria;p__Campylobacterota;c__Campylobacteria;o__Campylobacterales;f__Campylobacteraceae;g__Campylobacter;s__Campylobacter fetus	99.55	0.966	GCF_900475935.1	d__Bacteria;p__Campylobacterota;c__Campylobacteria;o__Campylobacterales;f__Campylobacteraceae;g__Campylobacter;s__Campylobacter fetus	99.55	0.966	ani_screen	classification based on ANI only	GCA_000495505.1, s__Campylobacter test...	93.19	-	-
WBT011_09	d__Bacteria;p__Campylobacterota;c__Campylobacteria;o__Campylobacterales;f__Campylobacteraceae;g__Campylobacter;s__Campylobacter fetus	GCF_900475935.1	95	d__Bacteria;p__Campylobacterota;c__Campylobacteria;o__Campylobacterales;f__Campylobacteraceae;g__Campylobacter;s__Campylobacter fetus	99.54	0.932	GCF_900475935.1	d__Bacteria;p__Campylobacterota;c__Campylobacteria;o__Campylobacterales;f__Campylobacteraceae;g__Campylobacter;s__Campylobacter fetus	99.54	0.932	ani_screen	classification based on ANI only	GCA_000495505.1, s__Campylobacter test...	92.99	-	-
wqj1	d__Bacteria;p__Campylobacterota;c__Campylobacteria;o__Campylobacterales;f__Campylobacteraceae;g__Campylobacter;s__Campylobacter testudinum	GCA_000495505.1	95	d__Bacteria;p__Campylobacterota;c__Campylobacteria;o__Campylobacterales;f__Campylobacteraceae;g__Campylobacter;s__Campylobacter testudinum	99.37	0.934	GCA_000495505.1	d__Bacteria;p__Campylobacterota;c__Campylobacteria;o__Campylobacterales;f__Campylobacteraceae;g__Campylobacter;s__Campylobacter testudinum	99.37	0.934	ani_screen	classification based on ANI only	GCF_900475935.1, s__Campylobacter fetu...	92.33	-	-
wqj11	d__Bacteria;p__Campylobacterota;c__Campylobacteria;o__Campylobacterales;f__Campylobacteraceae;g__Campylobacter;s__Campylobacter testudinum	GCA_000495505.1	95	d__Bacteria;p__Campylobacterota;c__Campylobacteria;o__Campylobacterales;f__Campylobacteraceae;g__Campylobacter;s__Campylobacter testudinum	99.34	0.946	GCA_000495505.1	d__Bacteria;p__Campylobacterota;c__Campylobacteria;o__Campylobacterales;f__Campylobacteraceae;g__Campylobacter;s__Campylobacter testudinum	99.34	0.946	ani_screen	classification based on ANI only	GCF_900475935.1, s__Campylobacter fetu...	92.33	-	-
wqj2	d__Bacteria;p__Campylobacterota;c__Campylobacteria;o__Campylobacterales;f__Campylobacteraceae;g__Campylobacter;s__Campylobacter testudinum	GCA_000495505.1	95	d__Bacteria;p__Campylobacterota;c__Campylobacteria;o__Campylobacterales;f__Campylobacteraceae;g__Campylobacter;s__Campylobacter testudinum	99.42	0.984	GCA_000495505.1	d__Bacteria;p__Campylobacterota;c__Campylobacteria;o__Campylobacterales;f__Campylobacteraceae;g__Campylobacter;s__Campylobacter testudinum	99.42	0.984	ani_screen	classification based on ANI only	GCF_900475935.1, s__Campylobacter fetu...	92.33	-	-
wqj3	d__Bacteria;p__Campylobacterota;c__Campylobacteria;o__Campylobacterales;f__Campylobacteraceae;g__Campylobacter;s__Campylobacter testudinum	GCA_000495505.1	95	d__Bacteria;p__Campylobacterota;c__Campylobacteria;o__Campylobacterales;f__Campylobacteraceae;g__Campylobacter;s__Campylobacter testudinum	99.35	0.969	GCA_000495505.1	d__Bacteria;p__Campylobacterota;c__Campylobacteria;o__Campylobacterales;f__Campylobacteraceae;g__Campylobacter;s__Campylobacter testudinum	99.35	0.969	ani_screen	classification based on ANI only	GCF_900475935.1, s__Campylobacter fetu...	92.33	-	-
wqj33	d__Bacteria;p__Campylobacterota;c__Campylobacteria;o__Campylobacterales;f__Campylobacteraceae;g__Campylobacter;s__Campylobacter fetus	GCF_900475935.1	95	d__Bacteria;p__Campylobacterota;c__Campylobacteria;o__Campylobacterales;f__Campylobacteraceae;g__Campylobacter;s__Campylobacter fetus	99.48	0.976	GCF_900475935.1	d__Bacteria;p__Campylobacterota;c__Campylobacteria;o__Campylobacterales;f__Campylobacteraceae;g__Campylobacter;s__Campylobacter fetus	99.48	0.976	ani_screen	classification based on ANI only	GCA_000495505.1, s__Campylobacter test...	92.67	-	-
wqj4	d__Bacteria;p__Campylobacterota;c__Campylobacteria;o__Campylobacterales;f__Campylobacteraceae;g__Campylobacter;s__Campylobacter testudinum	GCA_000495505.1	95	d__Bacteria;p__Campylobacterota;c__Campylobacteria;o__Campylobacterales;f__Campylobacteraceae;g__Campylobacter;s__Campylobacter testudinum	99.34	0.984	GCA_000495505.1	d__Bacteria;p__Campylobacterota;c__Campylobacteria;o__Campylobacterales;f__Campylobacteraceae;g__Campylobacter;s__Campylobacter testudinum	99.34	0.984	ani_screen	classification based on ANI only	GCF_900475935.1, s__Campylobacter fetu...	92.33	-	-
wqj525	d__Bacteria;p__Campylobacterota;c__Campylobacteria;o__Campylobacterales;f__Campylobacteraceae;g__Campylobacter;s__Campylobacter testudinum	GCA_000495505.1	95	d__Bacteria;p__Campylobacterota;c__Campylobacteria;o__Campylobacterales;f__Campylobacteraceae;g__Campylobacter;s__Campylobacter testudinum	99.33	0.938	GCA_000495505.1	d__Bacteria;p__Campylobacterota;c__Campylobacteria;o__Campylobacterales;f__Campylobacteraceae;g__Campylobacter;s__Campylobacter testudinum	99.33	0.938	ani_screen	classification based on ANI only	GCF_900475935.1, s__Campylobacter fetu...	92.33	-	-
wqj6	d__Bacteria;p__Campylobacterota;c__Campylobacteria;o__Campylobacterales;f__Campylobacteraceae;g__Campylobacter;s__Campylobacter testudinum	GCA_000495505.1	95	d__Bacteria;p__Campylobacterota;c__Campylobacteria;o__Campylobacterales;f__Campylobacteraceae;g__Campylobacter;s__Campylobacter testudinum	99.32	0.959	GCA_000495505.1	d__Bacteria;p__Campylobacterota;c__Campylobacteria;o__Campylobacterales;f__Campylobacteraceae;g__Campylobacter;s__Campylobacter testudinum	99.32	0.959	ani_screen	classification based on ANI only	GCF_900475935.1, s__Campylobacter fetu...	92.08	-	-
wqj7	d__Bacteria;p__Campylobacterota;c__Campylobacteria;o__Campylobacterales;f__Campylobacteraceae;g__Campylobacter;s__Campylobacter testudinum	GCA_000495505.1	95	d__Bacteria;p__Campylobacterota;c__Campylobacteria;o__Campylobacterales;f__Campylobacteraceae;g__Campylobacter;s__Campylobacter testudinum	99.3	0.936	GCA_000495505.1	d__Bacteria;p__Campylobacterota;c__Campylobacteria;o__Campylobacterales;f__Campylobacteraceae;g__Campylobacter;s__Campylobacter testudinum	99.3	0.936	ani_screen	classification based on ANI only	GCF_900475935.1, s__Campylobacter fetu...	92.15	-	-
YZU0709	d__Bacteria;p__Campylobacterota;c__Campylobacteria;o__Campylobacterales;f__Campylobacteraceae;g__Campylobacter;s__Campylobacter fetus	GCF_900475935.1	95	d__Bacteria;p__Campylobacterota;c__Campylobacteria;o__Campylobacterales;f__Campylobacteraceae;g__Campylobacter;s__Campylobacter fetus	100	0.998	GCF_900475935.1	d__Bacteria;p__Campylobacterota;c__Campylobacteria;o__Campylobacterales;f__Campylobacteraceae;g__Campylobacter;s__Campylobacter fetus	100	0.998	ani_screen	classification based on ANI only	GCA_000495505.1, s__Campylobacter test...	93.21	-	-
zaf3	d__Bacteria;p__Campylobacterota;c__Campylobacteria;o__Campylobacterales;f__Campylobacteraceae;g__Campylobacter;s__Campylobacter fetus	GCF_900475935.1	95	d__Bacteria;p__Campylobacterota;c__Campylobacteria;o__Campylobacterales;f__Campylobacteraceae;g__Campylobacter;s__Campylobacter fetus	99.56	0.94	GCF_900475935.1	d__Bacteria;p__Campylobacterota;c__Campylobacteria;o__Campylobacterales;f__Campylobacteraceae;g__Campylobacter;s__Campylobacter fetus	99.56	0.94	ani_screen	classification based on ANI only	GCA_000495505.1, s__Campylobacter test...	93.19	-	-
zaf65	d__Bacteria;p__Campylobacterota;c__Campylobacteria;o__Campylobacterales;f__Campylobacteraceae;g__Campylobacter;s__Campylobacter fetus	GCF_900475935.1	95	d__Bacteria;p__Campylobacterota;c__Campylobacteria;o__Campylobacterales;f__Campylobacteraceae;g__Campylobacter;s__Campylobacter fetus	99.5	0.934	GCF_900475935.1	d__Bacteria;p__Campylobacterota;c__Campylobacteria;o__Campylobacterales;f__Campylobacteraceae;g__Campylobacter;s__Campylobacter fetus	99.5	0.934	ani_screen	classification based on ANI only	GCA_000495505.1, s__Campylobacter test...	93.19	-	-

## Sheet: Table S3
		MLST Results
Filename	ST	Cfe_aspA	Cfe_glnA	Cfe_gltA	Cfe_glyA	Cfe_pgm	Cfe_tkt	Cfe_uncA
03-427	15	5	6	6	4	6	6	6
04_554	5	1	1	1	2	1	1	3
06_341	4	1	2	2	2	1	2	1
704	2	1	2	2	2	1	1	2
08_421	4	1	2	2	2	1	2	1
11S02557-2	58	4	3	6	5	5	9	5
12S01208-4	69	17	18	11	14	4	13	14
12S01908-5	69	17	18	11	14	4	13	14
12S02225-3	61	4	10	6	8	5	5	5
12S02263-3	62	16	4	6	11	10	5	5
12S02842-30	63	8	16	6	5	10	5	5
12S02847-1	64	3	3	6	5	5	9	5
12S02855-1	65	13	3	6	6	5	5	5
12S04217-1	66	15	17	10	11	10	5	5
13S00388-15	67	4	3	6	5	5	5	5
13_344	4	1	2	2	2	1	2	1
2016D-0237	74	11	3	6	5	10	5	5
2016D-0238	74	11	3	6	5	10	5	5
66Y	4	1	2	2	2	1	2	1
772	17	4	4	6	5	5	5	5
82-40	6	1	2	2	2	1	2	4
84-112	4	1	2	2	2	1	2	1
85-387	-	3	3	6	8	4	5	5
97_608	4	1	2	2	2	1	2	1
99541	4	1	2	2	2	1	2	1
ADRI1362	4	1	2	2	2	1	2	1
ADRI513	4	1	2	2	2	1	2	1
B1-01	46	11	8	10	10	10	5	5
B1-04	17	4	4	6	5	5	5	5
B6_strain	4	1	2	2	2	1	2	1
BT268	-	1	2	13?	2	1?	1?	2
BT376	-	1	1	1?	2	1?	1?	3
BT_10_98	2	1	2	2	2	1	1	2
CCUG_33872	4	1	2	2	2	1	2	1
CCUG_33900	4	1	2	2	2	1	2	1
CCUG_6823_AT	3	1	2	2	3	1	2	1
CF78.2	-	10	3	6	11	5	5	5
CFF00A031	6	1	2	2	2	1	2	4
CFF02A725-35A	2	1	2	2	2	1	1	2
CFF09A980	6	1	2	2	2	1	2	4
CFT12S00416-3	60	15	3	6	11	12	5	5
CFT12S05168	59	14	15	10	10	10	5	5
CFV08A1102-42A	4	1	2	2	2	1	2	1
CFV08A948-2A	4	1	2	2	2	1	2	1
CFV76223	4	1	2	2	2	1	2	1
CFV924	4	1	2	2	2	1	2	1
CFV926	4	1	2	2	2	1	2	1
CFV957	4	1	2	2	2	1	2	1
CFViADRI1362	4	1	2	2	2	1	2	1
CFViADRI545	4	1	2	2	2	1	2	1
CIT01	3	1	2	2	3	1	2	1
CITCf01	3	1	2	2	3	1	2	1
CITCf02	3	1	2	2	3	1	2	1
D0052	4	1	2	2	2	1	2	1
D4335	31	4	3	10	11	5	9	5
D4381	6	1	2	2	2	1	2	4
D5332	5	1	1	1	2	1	1	3
D5375	3	1	2	2	3	1	2	1
D5675	6	1	2	2	2	1	2	4
D6659	15	5	6	6	4	6	6	6
D6683	15	5	6	6	4	6	6	6
D6690	15	5	6	6	4	6	6	6
D6783	30	5	6	6	10	6	6	5
D6856	15	5	6	6	4	6	6	6
D7037	3	1	2	2	3	1	2	1
H1-UY	4	1	2	2	2	1	2	1
HC1	4	1	2	2	2	1	2	1
HC2	4	1	2	2	2	1	2	1
INIA_17144	1	1	1	1	1	1	1	1
IS16-01257	71	1	2	7	2	1	2	1
IS26-07793	4	1	2	2	2	1	2	1
LMG_6570	4	1	2	2	2	1	2	1
M20-04752-1B	2	1	2	2	2	1	1	2
M20-08756-1A	2	1	2	2	2	1	1	2
MGYG-HGUT-02374	31	4	3	10	11	5	9	5
NCTC10842	3	1	2	2	3	1	2	1
NCTC_10354	4	1	2	2	2	1	2	1
NWU_ED23	4	1	2	2	2	1	2	1
NWU_ED24	4	1	2	2	2	1	2	1
NW_ME2	4	1	2	2	2	1	2	1
P4531	-	~17	~18	11	14	9	~13	~14
P5775	25	1	5	2	2	1	8	1
RUG14080	-
SA21-217832	72	1	2	12	2	1	14	1
SA21-217833	73	1	2	2	2	1	14	1
SA21-221439	71	1	2	7	2	1	2	1
SRR5279288	20	1	5	4	2	1	7	9
Sp3	27	11	8	6	9	7	10	5
TD	4	1	2	2	2	1	2	1
U10	4	1	2	2	2	1	2	1
WBT011_09	4	1	2	2	2	1	2	1
YZU0709	3	1	2	2	3	1	2	1
biovar_Intermedius_642-21	4	1	2	2	2	1	2	1
cfvB10	4	1	2	2	2	1	2	1
cfvi01_165	4	1	2	2	2	1	2	1
cfvi02_298	4	1	2	2	2	1	2	1
cfvi03_293	4	1	2	2	2	1	2	1
cfvi03_596	4	1	2	2	2	1	2	1
cfvi92_203	4	1	2	2	2	1	2	1
cfvi97_532	4	1	2	2	2	1	2	1
cfvi9825	4	1	2	2	2	1	2	1
first	4	1	2	2	2	1	2	1
pet-3	-	5	~17	6	5	~6	~5	5
wqj1	46	11	8	10	10	10	5	5
wqj11	46	11	8	10	10	10	5	5
wqj2	45	13	13	10	11	11	5	5
wqj3	46	11	8	10	10	10	5	5
wqj33	20	1	5	4	2	1	7	9
wqj4	17	4	4	6	5	5	5	5
wqj525	48	13	12	10	5	10	5	5
wqj6	47	4	11	6	9	10	5	5
wqj7	74	11	3	6	5	10	5	5
zaf3	4	1	2	2	2	1	2	1
zaf65	4	1	2	2	2	1	2	1

## Sheet: Table S4
ARGs
Strain	Host	Continent	SEQUENCE	START	END	STRAND	GENE	COVERAGE	GAPS	%COVERAGE	%IDENTITY	DATABASE	ACCESSION	PRODUCT	RESISTANCE
772	Human	Asia	accn|CP027287	1112649	1114568	+	tet(O)_1	1-1920/1920	2/2	99.95	94.85	resfinder	M18896	tet(O)	Doxycycline;Tetracycline;Minocycline
CFF09A980	Cow	North America	accn|JAAOXB010000001	1214929	1215786	-	ant(6)-Ib_1	1-858/858	0/0	100	100	resfinder	FN594949	ant(6)-Ib	Streptomycin
CFF09A980	Cow	North America	accn|JAAOXB010000001	1216101	1218023	-	tet(44)_1	1-1923/1923	0/0	100	99.9	resfinder	NZ_ABDU01000081	tet(44)	Doxycycline;Tetracycline;Minocycline
D5375	NA	North America	accn|AACKKR020000028	13547	15466	+	tet(O)_1	1-1920/1920	0/0	100	100	resfinder	M18896	tet(O)	Doxycycline;Tetracycline;Minocycline
D5375	NA	North America	accn|AACKKR020000028	17557	18351	+	aph(3')-III_1	1-795/795	0/0	100	100	resfinder	M26832	aph(3')-III	Amikacin
SRR5279288	NA	Asia	accn|CALKSA010000018	11144	11638	-	lnu(C)_1	1-495/495	0/0	100	99.19	resfinder	AY928180	lnu(C)	Lincomycin
wqj7	Human	Asia	accn|WLXY01000020	43315	45234	-	tet(O)_1	1-1920/1920	2/2	99.95	94.85	resfinder	M18896	tet(O)	Doxycycline;Tetracycline;Minocycline
NA: Non available

## Sheet: Table S5
Genomic Island
Strain	Subsp.	Genomic Island	Start	End
03-427	Cft	1	1213453	1219257
03-427	Cft	2	1630062	1635090
04_554	Cff	1	651817	682229
04_554	Cff	2	1096614	1131844
11S02557-2	Cft	1	120536	129081
772	Cft	1	339837	369975
772	Cft	2	1076556	1118737
772	Cft	3	1712456	1717484
772	Cft	4	1824598	1833463
82-40	Cff	1	657895	679318
82-40	Cff	2	1624508	1629530
82-40	Cff	3	1664600	1674918
84-112	Cfv	1	526079	618145
84-112	Cfv	2	718848	762382
84-112	Cfv	3	1267042	1328094
84-112	Cfv	4	1840759	1868369
97_608	Cfv	1	431321	513300
97_608	Cfv	2	723020	755247
97_608	Cfv	3	1262582	1334166
97_608	Cfv	4	1856138	1875247
BT268	Cff	1	1120846	1160235
BT268	Cff	2	1634898	1639151
BT268	Cff	3	1679377	1684009
BT376	Cff	1	651351	682302
BT376	Cff	2	1096812	1132055
BT376	Cff	3	1654920	1659167
BT_10_98	Cff	1	211074	250457
CCUG_6823_AT	Cff	1	354708	366602
CFF00A031	Cff	1	665223	686129
CFF00A031	Cff	2	1628681	1633703
CFF00A031	Cff	3	1674043	1679093
CFF02A725-35A	Cff	1	1120681	1160068
CFF02A725-35A	Cff	2	1634622	1638873
CFF02A725-35A	Cff	3	1679089	1683721
CFF09A980	Cff	1	649424	670529
CFF09A980	Cff	2	1204205	1250701
CFF09A980	Cff	3	1706986	1712035
CFV08A1102-42A	Cfv	1	431324	521934
CFV08A1102-42A	Cfv	2	643664	674086
CFV08A1102-42A	Cfv	3	752950	785331
CFV08A1102-42A	Cfv	4	1257067	1283973
CFV08A1102-42A	Cfv	5	1321284	1357489
CFV08A1102-42A	Cfv	6	1863494	1898349
CFV08A948-2A	Cfv	1	431324	521933
CFV08A948-2A	Cfv	2	643663	674081
CFV08A948-2A	Cfv	3	752945	785145
CFV08A948-2A	Cfv	4	954628	981483
CFV08A948-2A	Cfv	5	1321280	1357485
CFV08A948-2A	Cfv	6	1863493	1897082
CFV76223	Cfv	1	275275	312875
CFV76223	Cfv	2	467192	544522
CFV76223	Cfv	3	766562	798874
CFV76223	Cfv	4	936482	944145
CFV76223	Cfv	5	1080387	1110205
CFV76223	Cfv	6	1362608	1398812
CFV76223	Cfv	7	1815335	1823785
CFV924	Cfvi	1	139637	162844
CFV924	Cfvi	2	166808	173119
CFV924	Cfvi	3	309801	347361
CFV924	Cfvi	4	500225	512192
CFV924	Cfvi	5	759910	791970
CFV924	Cfvi	6	952104	982740
CFV924	Cfvi	7	1325100	1353326
CFV924	Cfvi	8	1497334	1516893
CFV924	Cfvi	9	1520832	1527033
CFV924	Cfvi	10	1603007	1633172
CFV924	Cfvi	11	1878187	1910043
CFV926	Cfvi	1	140616	173152
CFV926	Cfvi	2	309827	346152
CFV926	Cfvi	3	499182	512651
CFV926	Cfvi	4	557807	589127
CFV926	Cfvi	5	799134	830747
CFV926	Cfvi	6	991676	1022044
CFV926	Cfvi	7	1242651	1264421
CFV926	Cfvi	8	1267869	1273552
CFV926	Cfvi	9	1736094	1769981
CFV926	Cfvi	10	1886752	1918440
CFV957	Cfv	1	275277	310501
CFV957	Cfv	2	496635	534160
CFV957	Cfv	3	545240	587694
CFV957	Cfv	4	797697	830261
CFV957	Cfv	5	1104101	1111052
CFV957	Cfv	6	1359187	1396792
CFV957	Cfv	7	1799426	1832947
CFViADRI1362	Cfvi	1	10045	38251
CFViADRI1362	Cfvi	2	111510	139636
CFViADRI1362	Cfvi	3	562547	589172
CFViADRI1362	Cfvi	4	703466	727267
CFViADRI1362	Cfvi	5	827284	858060
CFViADRI1362	Cfvi	6	970821	997224
CFViADRI1362	Cfvi	7	1308272	1314839
CFViADRI1362	Cfvi	8	1318459	1338713
CFViADRI1362	Cfvi	9	1396671	1468107
CFViADRI1362	Cfvi	10	1914135	1942262
CFViADRI545	Cfvi	1	140615	173439
CFViADRI545	Cfvi	2	309639	345042
CFViADRI545	Cfvi	3	501713	592029
CFViADRI545	Cfvi	4	800559	833122
CFViADRI545	Cfvi	5	985339	1016121
CFViADRI545	Cfvi	6	1353056	1389267
CFViADRI545	Cfvi	7	1489932	1524958
CFViADRI545	Cfvi	8	1741478	1772968
CITCf01	Cff	1	671970	695361
CITCf01	Cff	2	1679501	1684525
CITCf02	Cff	1	657451	680842
CITCf02	Cff	2	1665051	1670075
D5375	Cff	1	934	679
D5675	Cff	1	1357	6903
INIA_17144	Cff	1	897	25874
INIA_17144	Cff	2	152291	245349
INIA_17144	Cff	3	775078	780691
IS26-07793	Cff	1	1131	7229
M20-04752-1B	Cff	1	1120630	1160023
M20-04752-1B	Cff	2	1634546	1638797
M20-04752-1B	Cff	3	1679013	1683647
M20-08756-1A	Cff	1	1120594	1159978
M20-08756-1A	Cff	2	1634530	1638781
M20-08756-1A	Cff	3	1678997	1683631
NCTC10842	Cff	1	652097	677330
NCTC10842	Cff	2	1616064	1621086
NCTC10842	Cff	3	1661425	1666448
NCTC_10354	Cfv	1	427749	514311
NCTC_10354	Cfv	2	1215413	1255740
NCTC_10354	Cfv	3	1461794	1498158
NCTC_10354	Cfv	4	1748122	1753122
NCTC_10354	Cfv	5	1795775	1828275
P4531	Cff	1	3296	61155
P4531	Cff	2	913608	927978
P4531	Cff	3	1216191	1221213
SA21-221439	Cfvi	1	190346	223204
Sp3	Cft	1	669662	673647
Sp3	Cft	2	678835	720421
U10	Cfv	1	874	24587
WBT011_09	Cfv	1	265998	271744
cfvi01_165	Cfvi	1	432094	531976
cfvi01_165	Cfvi	2	1105469	1139102
cfvi03_293	Cfvi	1	1070498	1097617
cfvi03_293	Cfvi	2	1231529	1271050
wqj3	Cft	1	273695	1920
zaf65	Cfvi	1	53756	58756

## Sheet: Table S6
Virulence genes
Strain	SEQUENCE	START	END	STRAND	GENE	COVERAGE	GAPS	%COVERAGE	%IDENTITY	DATABASE	ACCESSION
03-427	accn|CP006833	1339650	1340006	-	cheY	1-357/393	2/4	90.33	80.5	vfdb	YP_002344511
11S02557-2	accn|LFMJ01000004	34991	35347	-	cheY	1-357/393	2/4	90.33	80.5	vfdb	YP_002344511
12S02225-3	accn|LFLK01000002	233246	233602	+	cheY	1-357/393	2/4	90.33	80.5	vfdb	YP_002344511
12S02263-3	accn|LFLL01000003	84227	84583	+	cheY	1-357/393	2/4	90.33	80.5	vfdb	YP_002344511
12S02842-30	accn|LFLM01000006	53234	53590	+	cheY	1-357/393	2/4	90.33	80.5	vfdb	YP_002344511
12S02847-1	accn|LFLN01000003	130304	130660	+	cheY	1-357/393	2/4	90.33	80.5	vfdb	YP_002344511
12S02855-1	accn|LFLO01000002	34993	35349	-	cheY	1-357/393	2/4	90.33	80.5	vfdb	YP_002344511
12S04217-1	accn|LFLP01000002	99943	100299	+	cheY	1-357/393	2/4	90.33	80.5	vfdb	YP_002344511
13S00388-15	accn|LFLQ01000013	34990	35346	-	cheY	1-357/393	2/4	90.33	80.5	vfdb	YP_002344511
2016D-0237	accn|AABUZE020000026	35068	35424	-	cheY	1-357/393	2/4	90.33	80.5	vfdb	YP_002344511
2016D-0238	accn|AACKTY020000041	13381	13737	+	cheY	1-357/393	2/4	90.33	80.5	vfdb	YP_002344511
772	accn|CP027287	1418175	1418531	-	cheY	1-357/393	2/4	90.33	80.5	vfdb	YP_002344511
85-387	accn|LFXC01000003	125833	126189	+	cheY	1-357/393	2/4	90.33	80.5	vfdb	YP_002344511
B1-01	accn|JAAOXI010000004	34991	35347	-	cheY	1-357/393	2/4	90.33	80.5	vfdb	YP_002344511
B1-04	accn|JAAOXJ010000003	34989	35345	-	cheY	1-357/393	2/4	90.33	80.5	vfdb	YP_002344511
CF78.2	accn|LFXD01000003	35108	35464	-	cheY	1-357/393	2/4	90.33	80.5	vfdb	YP_002344511
CFT12S00416-3	accn|LFLJ01000003	34992	35348	-	cheY	1-357/393	2/4	90.33	80.5	vfdb	YP_002344511
CFT12S05168	accn|LELD01000001	12754	13110	-	cheY	1-357/393	2/4	90.33	80.5	vfdb	YP_002344511
D4335	accn|LFXE01000006	93129	93485	+	cheY	1-357/393	2/4	90.33	80.5	vfdb	YP_002344511
D6659	accn|LFXF01000006	63742	64098	+	cheY	1-357/393	2/4	90.33	80.5	vfdb	YP_002344511
D6683	accn|LFXG01000005	34959	35315	-	cheY	1-357/393	2/4	90.33	80.5	vfdb	YP_002344511
D6690	accn|LMBF01000004	21068	21424	-	cheY	1-357/393	2/4	90.33	80.5	vfdb	YP_002344511
D6783	accn|LMBE01000011	23033	23389	+	cheY	1-357/393	2/4	90.33	80.5	vfdb	YP_002344511
D6856	accn|LMBG01000034	2275	2631	+	cheY	1-357/393	2/4	90.33	80.5	vfdb	YP_002344511
MGYG-HGUT-02374	accn|CABMIY010000006	93129	93485	+	cheY	1-357/393	2/4	90.33	80.5	vfdb	YP_002344511
Sp3	accn|CP010953	1384916	1385272	-	cheY	1-357/393	2/4	90.33	80.5	vfdb	YP_002344511
pet-3	accn|CP009226	1340625	1340981	-	cheY	1-357/393	2/4	90.33	80.5	vfdb	YP_002344511
wqj1	accn|WKKK01000004	34991	35347	-	cheY	1-357/393	2/4	90.33	80.5	vfdb	YP_002344511
wqj11	accn|WLYB01000001	280342	280698	+	cheY	1-357/393	2/4	90.33	80.5	vfdb	YP_002344511
wqj2	accn|WKKL01000001	35096	35452	-	cheY	1-357/393	2/4	90.33	80.5	vfdb	YP_002344511
wqj3	accn|WKKM01000015	34991	35348	-	cheY	1-357/393	3/5	90.33	80.28	vfdb	YP_002344511
wqj4	accn|WKKN01000003	34989	35345	-	cheY	1-357/393	2/4	90.33	80.5	vfdb	YP_002344511
wqj525	accn|WLYF01000001	282596	282952	+	cheY	1-357/393	2/4	90.33	80.78	vfdb	YP_002344511
wqj6	accn|WKKO01000004	35105	35461	-	cheY	1-357/393	2/4	90.33	80.5	vfdb	YP_002344511
wqj7	accn|WLXY01000007	245507	245863	+	cheY	1-357/393	2/4	90.33	80.5	vfdb	YP_002344511

## Sheet: Table S7
RFPlasmid
Strain	Species	ContigID	Contig Length (bp)	Prediction	Plasmid Vote (%)	Chromosomal Vote (%)	Plasmid Genes	SCM Genes	K-mer Count	%ID plasmidfinder	Prop. Plasmid Genes	Prop. SCM Genes
99541	Cfvi	accn|ASTK01000068 Campylobacter fetus subsp. venerealis bv. intermedius str. 99541 NODE_92_length_16531_cov_342.466949, whole genome shotgun sequence. [Campylobacter fetus subsp. venerealis bv. intermedius str. 99541 | 1333529.4]	16561	Plasmid	0.975	0.025	18	4	33114	0	0.857143	0.190476
99541	Cfvi	accn|ASTK01000050 Campylobacter fetus subsp. venerealis bv. intermedius str. 99541 NODE_63_length_10624_cov_369.191650, whole genome shotgun sequence. [Campylobacter fetus subsp. venerealis bv. intermedius str. 99541 | 1333529.4]	10654	Plasmid	0.874	0.126	13	6	21300	0	0.928571	0.428571
99541	Cfvi	accn|ASTK01000045 Campylobacter fetus subsp. venerealis bv. intermedius str. 99541 NODE_57_length_4827_cov_515.576538, whole genome shotgun sequence. [Campylobacter fetus subsp. venerealis bv. intermedius str. 99541 | 1333529.4]	4857	Plasmid	0.7948	0.2052	7	1	9706	0	1	0.142857
99541	Cfvi	accn|ASTK01000064 Campylobacter fetus subsp. venerealis bv. intermedius str. 99541 NODE_83_length_8260_cov_572.833923, whole genome shotgun sequence. [Campylobacter fetus subsp. venerealis bv. intermedius str. 99541 | 1333529.4]	8290	Plasmid	0.774	0.226	10	4	16572	0	0.833333	0.333333
99541	Cfvi	accn|ASTK01000173 Campylobacter fetus subsp. venerealis bv. intermedius str. 99541 NODE_433_length_2037_cov_1897.678467, whole genome shotgun sequence. [Campylobacter fetus subsp. venerealis bv. intermedius str. 99541 | 1333529.4]	2067	Plasmid	0.7378	0.2622	2	2	4126	0	1	1
99541	Cfvi	accn|ASTK01000026 Campylobacter fetus subsp. venerealis bv. intermedius str. 99541 NODE_31_length_1293_cov_3252.177002, whole genome shotgun sequence. [Campylobacter fetus subsp. venerealis bv. intermedius str. 99541 | 1333529.4]	1323	Plasmid	0.6866	0.3134	2	1	2638	0	1	0.5
99541	Cfvi	accn|ASTK01000114 Campylobacter fetus subsp. venerealis bv. intermedius str. 99541 NODE_203_length_3921_cov_346.127533, whole genome shotgun sequence. [Campylobacter fetus subsp. venerealis bv. intermedius str. 99541 | 1333529.4]	3951	Plasmid	0.6332	0.3668	1	2	7894	0	0.142857	0.285714
99541	Cfvi	accn|ASTK01000071 Campylobacter fetus subsp. venerealis bv. intermedius str. 99541 NODE_99_length_6644_cov_388.863953, whole genome shotgun sequence. [Campylobacter fetus subsp. venerealis bv. intermedius str. 99541 | 1333529.4]	6674	Plasmid	0.6292	0.3708	6	2	13340	0	1	0.333333
99541	Cfvi	accn|ASTK01000069 Campylobacter fetus subsp. venerealis bv. intermedius str. 99541 NODE_93_length_2092_cov_347.079834, whole genome shotgun sequence. [Campylobacter fetus subsp. venerealis bv. intermedius str. 99541 | 1333529.4]	2122	Plasmid	0.6276	0.3724	1	2	4236	0	0.25	0.5
99541	Cfvi	accn|ASTK01000102 Campylobacter fetus subsp. venerealis bv. intermedius str. 99541 NODE_169_length_4238_cov_584.726257, whole genome shotgun sequence. [Campylobacter fetus subsp. venerealis bv. intermedius str. 99541 | 1333529.4]	4268	Plasmid	0.6064	0.3936	5	1	8528	0	0.833333	0.166667
04/554	Cff	accn|CP008809 Campylobacter fetus subsp. fetus 04/554 plasmid pCFF04554, complete sequence. [Campylobacter fetus subsp. fetus 04/554 | 1240980.3]	25862	Plasmid	0.8806	0.1194	33	11	51716	0	0.916667	0.305556
06/341	Cfvi	accn|SOYW01000052 SOYW01000052.1 [Campylobacter fetus subsp. venerealis strain 06/341 | 32020.29]	23006	Plasmid	0.906	0.094	28	13	46004	0	0.903226	0.419355
06/341	Cfvi	accn|SOYW01000050 SOYW01000050.1 [Campylobacter fetus subsp. venerealis strain 06/341 | 32020.29]	27674	Plasmid	0.8496	0.1504	34	10	55340	0	0.918919	0.27027
06/341	Cfvi	accn|SOYW01000059 SOYW01000059.1 [Campylobacter fetus subsp. venerealis strain 06/341 | 32020.29]	1664	Plasmid	0.8452	0.1548	2	1	3320	0	1	0.5
06/341	Cfvi	accn|SOYW01000054 SOYW01000054.1 [Campylobacter fetus subsp. venerealis strain 06/341 | 32020.29]	6575	Plasmid	0.845	0.155	9	1	13142	0	1	0.111111
06/341	Cfvi	accn|SOYW01000053 SOYW01000053.1 [Campylobacter fetus subsp. venerealis strain 06/341 | 32020.29]	9835	Plasmid	0.7604	0.2396	8	1	19662	0	1	0.125
06/341	Cfvi	accn|SOYW01000056 SOYW01000056.1 [Campylobacter fetus subsp. venerealis strain 06/341 | 32020.29]	2561	Plasmid	0.6974	0.3026	4	1	5114	0	0.666667	0.166667
06/341	Cfvi	accn|SOYW01000047 SOYW01000047.1 [Campylobacter fetus subsp. venerealis strain 06/341 | 32020.29]	13010	Plasmid	0.6936	0.3064	11	5	26012	0	0.6875	0.3125
06/341	Cfvi	accn|SOYW01000033 SOYW01000033.1 [Campylobacter fetus subsp. venerealis strain 06/341 | 32020.29]	3799	Plasmid	0.6786	0.3214	2	2	7590	0	0.4	0.4
08/421	Cfvi	accn|SOOT01000053 SOOT01000053.1 [Campylobacter fetus subsp. fetus strain 08/421 | 32019.62]	1664	Plasmid	0.8452	0.1548	2	1	3320	0	1	0.5
08/421	Cfvi	accn|SOOT01000039 SOOT01000039.1 [Campylobacter fetus subsp. fetus strain 08/421 | 32019.62]	19709	Plasmid	0.8226	0.1774	23	7	39410	0	0.793103	0.241379
08/421	Cfvi	accn|SOOT01000040 SOOT01000040.1 [Campylobacter fetus subsp. fetus strain 08/421 | 32019.62]	2140	Plasmid	0.7524	0.2476	2	1	4272	0	1	0.5
08/421	Cfvi	accn|SOOT01000045 SOOT01000045.1 [Campylobacter fetus subsp. fetus strain 08/421 | 32019.62]	4563	Plasmid	0.7006	0.2994	3	4	9118	34	0.75	1
13/344	Cfvi	accn|SOYX01000144 SOYX01000144.1 [Campylobacter fetus subsp. fetus strain 13/344 | 32019.63]	1664	Plasmid	0.8452	0.1548	2	1	3320	0	1	0.5
13/344	Cfvi	accn|SOYX01000143 SOYX01000143.1 [Campylobacter fetus subsp. fetus strain 13/344 | 32019.63]	2068	Plasmid	0.7374	0.2626	2	2	4128	0	1	1
13/344	Cfvi	accn|SOYX01000132 SOYX01000132.1 [Campylobacter fetus subsp. fetus strain 13/344 | 32019.63]	1349	Plasmid	0.6546	0.3454	3	0	2690	0	1	0
13/344	Cfvi	accn|SOYX01000130 SOYX01000130.1 [Campylobacter fetus subsp. fetus strain 13/344 | 32019.63]	17723	Plasmid	0.653	0.347	18	8	35438	0	0.75	0.333333
13/344	Cfvi	accn|SOYX01000133 SOYX01000133.1 [Campylobacter fetus subsp. fetus strain 13/344 | 32019.63]	2134	Plasmid	0.6508	0.3492	2	1	4260	0	0.666667	0.333333
13/344	Cfvi	accn|SOYX01000134 SOYX01000134.1 [Campylobacter fetus subsp. fetus strain 13/344 | 32019.63]	1537	Plasmid	0.6438	0.3562	2	1	3066	0	1	0.5
66Y	Cfv	accn|JPQC01000019 JPQC01000019.1 [Campylobacter fetus subsp. venerealis strain 66Y | 32020.22]	12996	Plasmid	0.8296	0.1704	15	7	25984	0	0.882353	0.411765
66Y	Cfv	accn|JPQC01000036 JPQC01000036.1 [Campylobacter fetus subsp. venerealis strain 66Y | 32020.22]	2072	Plasmid	0.7434	0.2566	2	2	4136	0	1	1
66Y	Cfv	accn|JPQC01000023 JPQC01000023.1 [Campylobacter fetus subsp. venerealis strain 66Y | 32020.22]	10629	Plasmid	0.6778	0.3222	8	3	21250	0	0.666667	0.25
97_608	Cfv	accn|CP008812 Campylobacter fetus subsp. venerealis 97/608 plasmid pCFV97608-2, complete sequence. [Campylobacter fetus subsp. venerealis 97/608 | 1093099.4]	27124	Plasmid	0.8652	0.1348	35	13	54240	0	1	0.371429
97_608	Cfv	accn|CP008811 Campylobacter fetus subsp. venerealis 97/608 plasmid pCFV97608-1, complete sequence. [Campylobacter fetus subsp. venerealis 97/608 | 1093099.4]	38272	Plasmid	0.724	0.276	46	20	76536	0	0.978723	0.425532
ADRI1362	Cfvi	accn|LREX01000056 Campylobacter fetus subsp. venerealis strain ADRI1362 contig00056, whole genome shotgun sequence. [Campylobacter fetus subsp. venerealis strain ADRI1362 | 32020.7]	1694	Plasmid	0.8596	0.1404	2	1	3380	0	1	0.5
ADRI1362	Cfvi	accn|LREX01000032 Campylobacter fetus subsp. venerealis strain ADRI1362 contig00032, whole genome shotgun sequence. [Campylobacter fetus subsp. venerealis strain ADRI1362 | 32020.7]	4798	Plasmid	0.7876	0.2124	7	1	9588	0	1	0.142857
ADRI1362	Cfvi	accn|LREX01000039 Campylobacter fetus subsp. venerealis strain ADRI1362 contig00039, whole genome shotgun sequence. [Campylobacter fetus subsp. venerealis strain ADRI1362 | 32020.7]	3993	Plasmid	0.7668	0.2332	6	3	7978	0	1	0.5
ADRI1362	Cfvi	accn|LREX01000022 Campylobacter fetus subsp. venerealis strain ADRI1362 contig00022, whole genome shotgun sequence. [Campylobacter fetus subsp. venerealis strain ADRI1362 | 32020.7]	21916	Plasmid	0.748	0.252	24	8	43824	0	0.75	0.25
ADRI1362	Cfvi	accn|LREX01000051 Campylobacter fetus subsp. venerealis strain ADRI1362 contig00051, whole genome shotgun sequence. [Campylobacter fetus subsp. venerealis strain ADRI1362 | 32020.7]	2068	Plasmid	0.738	0.262	2	2	4128	0	1	1
ADRI1362	Cfvi	accn|LREX01000040 Campylobacter fetus subsp. venerealis strain ADRI1362 contig00040, whole genome shotgun sequence. [Campylobacter fetus subsp. venerealis strain ADRI1362 | 32020.7]	3894	Plasmid	0.6342	0.3658	1	2	7780	0	0.142857	0.285714
ADRI513	Cfvi	accn|LRFA01000019 Campylobacter fetus subsp. venerealis strain ADRI513 contig00019, whole genome shotgun sequence. [Campylobacter fetus subsp. venerealis strain ADRI513 | 32020.10]	19436	Plasmid	0.8504	0.1496	20	9	38864	0	0.769231	0.346154
ADRI513	Cfvi	accn|LRFA01000020 Campylobacter fetus subsp. venerealis strain ADRI513 contig00020, whole genome shotgun sequence. [Campylobacter fetus subsp. venerealis strain ADRI513 | 32020.10]	15947	Plasmid	0.7478	0.2522	13	5	31886	0	0.590909	0.227273
ADRI513	Cfvi	accn|LRFA01000026 Campylobacter fetus subsp. venerealis strain ADRI513 contig00026, whole genome shotgun sequence. [Campylobacter fetus subsp. venerealis strain ADRI513 | 32020.10]	8353	Plasmid	0.702	0.298	9	3	16698	0	0.75	0.25
ADRI513	Cfvi	accn|LRFA01000051 Campylobacter fetus subsp. venerealis strain ADRI513 contig00051, whole genome shotgun sequence. [Campylobacter fetus subsp. venerealis strain ADRI513 | 32020.10]	1091	Plasmid	0.6482	0.3518	1	1	2174	0	1	1
ADRI513	Cfvi	accn|LRFA01000037 Campylobacter fetus subsp. venerealis strain ADRI513 contig00037, whole genome shotgun sequence. [Campylobacter fetus subsp. venerealis strain ADRI513 | 32020.10]	2866	Plasmid	0.6234	0.3766	2	1	5724	0	0.5	0.25
ADRI513	Cfvi	accn|LRFA01000030 Campylobacter fetus subsp. venerealis strain ADRI513 contig00030, whole genome shotgun sequence. [Campylobacter fetus subsp. venerealis strain ADRI513 | 32020.10]	5880	Plasmid	0.6214	0.3786	6	1	11752	0	0.75	0.125
B1-04	Cft	accn|JAAOXJ010000033 JAAOXJ010000033.1 [Campylobacter fetus subsp. testudinum strain B1-04 | 1507806.62]	2237	Plasmid	0.6072	0.3928	1	1	4466	0	0.333333	0.333333
B6 strain	Cfv	accn|AJMC01000070 Campylobacter fetus subsp. venerealis B6 W7E_69, whole genome shotgun sequence. [Campylobacter fetus subsp. venerealis B6 | 1167638.3]	9214	Plasmid	0.8916	0.1084	14	5	18420	0	1	0.357143
B6 strain	Cfv	accn|AJMC01000060 Campylobacter fetus subsp. venerealis B6 W7E_60, whole genome shotgun sequence. [Campylobacter fetus subsp. venerealis B6 | 1167638.3]	8976	Plasmid	0.8158	0.1842	9	5	17944	0	1	0.555556
B6 strain	Cfv	accn|AJMC01000071 Campylobacter fetus subsp. venerealis B6 W7E_70, whole genome shotgun sequence. [Campylobacter fetus subsp. venerealis B6 | 1167638.3]	3892	Plasmid	0.794	0.206	4	3	7776	0	1	0.75
B6 strain	Cfv	accn|AJMC01000040 Campylobacter fetus subsp. venerealis B6 W7E_40, whole genome shotgun sequence. [Campylobacter fetus subsp. venerealis B6 | 1167638.3]	7520	Plasmid	0.6162	0.3838	2	2	15032	0	0.333333	0.333333
B6 strain	Cfv	accn|AJMC01000063 Campylobacter fetus subsp. venerealis B6 W7E_63, whole genome shotgun sequence. [Campylobacter fetus subsp. venerealis B6 | 1167638.3]	35719	Plasmid	0.6046	0.3954	39	16	71430	0	0.975	0.4
biovar_Intermedius_642-21	Cfvi	accn|AJSG01000066 Campylobacter fetus subsp. venerealis 642-21 W7G_65, whole genome shotgun sequence. [Campylobacter fetus subsp. venerealis 642-21 | 1167640.3]	17477	Plasmid	0.821	0.179	18	8	34946	0	0.782609	0.347826
biovar_Intermedius_642-21	Cfvi	accn|AJSG01000095 Campylobacter fetus subsp. venerealis 642-21 W7G_94, whole genome shotgun sequence. [Campylobacter fetus subsp. venerealis 642-21 | 1167640.3]	15513	Plasmid	0.7192	0.2808	11	7	31018	0	0.52381	0.333333
biovar_Intermedius_642-21	Cfvi	accn|AJSG01000071 Campylobacter fetus subsp. venerealis 642-21 W7G_70, whole genome shotgun sequence. [Campylobacter fetus subsp. venerealis 642-21 | 1167640.3]	6583	Plasmid	0.7162	0.2838	7	2	13158	0	0.7	0.2
biovar_Intermedius_642-21	Cfvi	accn|AJSG01000061 Campylobacter fetus subsp. venerealis 642-21 W7G_60, whole genome shotgun sequence. [Campylobacter fetus subsp. venerealis 642-21 | 1167640.3]	1109	Plasmid	0.6464	0.3536	1	1	2210	0	1	1
biovar_Intermedius_642-21	Cfvi	accn|AJSG01000077 Campylobacter fetus subsp. venerealis 642-21 W7G_76, whole genome shotgun sequence. [Campylobacter fetus subsp. venerealis 642-21 | 1167640.3]	1447	Plasmid	0.6308	0.3692	1	1	2886	0	0.5	0.5
biovar_Intermedius_642-21	Cfvi	accn|AJSG01000081 Campylobacter fetus subsp. venerealis 642-21 W7G_80, whole genome shotgun sequence. [Campylobacter fetus subsp. venerealis 642-21 | 1167640.3]	1447	Plasmid	0.615	0.385	1	1	2886	0	0.5	0.5
CCUG 33872	Cfvi	accn|LREU01000060 Campylobacter fetus subsp. venerealis CCUG 33872 contig00060, whole genome shotgun sequence. [Campylobacter fetus subsp. venerealis CCUG 33872 | 1273276.3]	1696	Plasmid	0.8586	0.1414	2	1	3384	0	1	0.5
CCUG 33872	Cfvi	accn|LREU01000021 Campylobacter fetus subsp. venerealis CCUG 33872 contig00021, whole genome shotgun sequence. [Campylobacter fetus subsp. venerealis CCUG 33872 | 1273276.3]	12190	Plasmid	0.7712	0.2288	13	5	24372	0	0.8125	0.3125
CCUG 33872	Cfvi	accn|LREU01000025 Campylobacter fetus subsp. venerealis CCUG 33872 contig00025, whole genome shotgun sequence. [Campylobacter fetus subsp. venerealis CCUG 33872 | 1273276.3]	8704	Plasmid	0.7644	0.2356	10	4	17400	0	0.833333	0.333333
CCUG 33872	Cfvi	accn|LREU01000045 Campylobacter fetus subsp. venerealis CCUG 33872 contig00045, whole genome shotgun sequence. [Campylobacter fetus subsp. venerealis CCUG 33872 | 1273276.3]	2537	Plasmid	0.7218	0.2782	2	2	5066	0	0.5	0.5
CCUG 33872	Cfvi	accn|LREU01000043 Campylobacter fetus subsp. venerealis CCUG 33872 contig00043, whole genome shotgun sequence. [Campylobacter fetus subsp. venerealis CCUG 33872 | 1273276.3]	2610	Plasmid	0.6972	0.3028	2	1	5212	0	0.4	0.2
CCUG 33872	Cfvi	accn|LREU01000051 Campylobacter fetus subsp. venerealis CCUG 33872 contig00051, whole genome shotgun sequence. [Campylobacter fetus subsp. venerealis CCUG 33872 | 1273276.3]	2070	Plasmid	0.6842	0.3158	2	2	4132	0	1	1
CCUG 33872	Cfvi	accn|LREU01000056 Campylobacter fetus subsp. venerealis CCUG 33872 contig00056, whole genome shotgun sequence. [Campylobacter fetus subsp. venerealis CCUG 33872 | 1273276.3]	1906	Plasmid	0.6384	0.3616	3	0	3804	0	0.6	0
CCUG 33872	Cfvi	accn|LREU01000033 Campylobacter fetus subsp. venerealis CCUG 33872 contig00033, whole genome shotgun sequence. [Campylobacter fetus subsp. venerealis CCUG 33872 | 1273276.3]	5590	Plasmid	0.6076	0.3924	4	2	11172	0	0.571429	0.285714
CCUG 33872	Cfvi	accn|LREU01000062 Campylobacter fetus subsp. venerealis CCUG 33872 contig00062, whole genome shotgun sequence. [Campylobacter fetus subsp. venerealis CCUG 33872 | 1273276.3]	1678	Plasmid	0.6042	0.3958	2	1	3348	0	1	0.5
CCUG 33900	Cfv	accn|LREV01000033 Campylobacter fetus subsp. venerealis LMG 6570 = CCUG 33900 contig00033, whole genome shotgun sequence. [Campylobacter fetus subsp. venerealis LMG 6570 = CCUG 33900 | 1265739.5]	1695	Plasmid	0.859	0.141	2	1	3382	0	1	0.5
CCUG 33900	Cfv	accn|LREV01000030 Campylobacter fetus subsp. venerealis LMG 6570 = CCUG 33900 contig00030, whole genome shotgun sequence. [Campylobacter fetus subsp. venerealis LMG 6570 = CCUG 33900 | 1265739.5]	3723	Plasmid	0.834	0.166	6	2	7438	0	1	0.333333
CCUG 33900	Cfv	accn|LREV01000024 Campylobacter fetus subsp. venerealis LMG 6570 = CCUG 33900 contig00024, whole genome shotgun sequence. [Campylobacter fetus subsp. venerealis LMG 6570 = CCUG 33900 | 1265739.5]	5213	Plasmid	0.7426	0.2574	5	2	10418	0	0.833333	0.333333
CCUG 33900	Cfv	accn|LREV01000031 Campylobacter fetus subsp. venerealis LMG 6570 = CCUG 33900 contig00031, whole genome shotgun sequence. [Campylobacter fetus subsp. venerealis LMG 6570 = CCUG 33900 | 1265739.5]	2069	Plasmid	0.7338	0.2662	2	2	4130	0	1	1
CCUG 33900	Cfv	accn|LREV01000029 Campylobacter fetus subsp. venerealis LMG 6570 = CCUG 33900 contig00029, whole genome shotgun sequence. [Campylobacter fetus subsp. venerealis LMG 6570 = CCUG 33900 | 1265739.5]	3723	Plasmid	0.6868	0.3132	6	2	7438	0	1	0.333333
CFT12S00416-3	Cft	accn|LFLJ01000030 Campylobacter fetus subsp. testudinum strain CFT12S00416-3 contig00031, whole genome shotgun sequence. [Campylobacter fetus subsp. testudinum strain CFT12S00416-3 | 1507806.25]	2190	Plasmid	0.6	0.4	1	1	4372	0	0.333333	0.333333
CFV76223	Cfv	accn|CP075535 Campylobacter fetus subsp. venerealis strain CFV76223 plasmid unnamed1, complete sequence. [Campylobacter fetus subsp. venerealis CFV76223 | 32020.110]	44465	Plasmid	0.7976	0.2024	31	21	88922	0	0.492063	0.333333
CFV924	Cfvi	accn|CP075543 Campylobacter fetus subsp. venerealis bv. intermedius strain CFV924 plasmid unnamed1, complete sequence. [Campylobacter fetus subsp. venerealis bv. intermedius CFV924 | 2789416.3]	73376	Plasmid	0.8502	0.1498	72	36	146744	0	0.705882	0.352941
CFV926	Cfvi	accn|CP075541 Campylobacter fetus subsp. venerealis bv. intermedius strain CFV926 plasmid unnamed1, complete sequence. [Campylobacter fetus subsp. venerealis bv. intermedius CFV926 | 2789416.4]	73388	Plasmid	0.8494	0.1506	76	42	146768	0	0.716981	0.396226
CFV957	Cfv	accn|CP075539 Campylobacter fetus subsp. venerealis strain CFV957 plasmid unnamed1, complete sequence. [Campylobacter fetus subsp. venerealis CFV957 | 32020.109]	44001	Plasmid	0.8096	0.1904	34	20	87994	0	0.557377	0.327869
cfvB10	Cfv	accn|LRET01000058 Campylobacter fetus subsp. venerealis cfvB10 contig00058, whole genome shotgun sequence. [Campylobacter fetus subsp. venerealis cfvB10 | 1273279.3]	1802	Plasmid	0.7282	0.2718	2	1	3596	0	1	0.5
cfvB10	Cfv	accn|LRET01000063 Campylobacter fetus subsp. venerealis cfvB10 contig00063, whole genome shotgun sequence. [Campylobacter fetus subsp. venerealis cfvB10 | 1273279.3]	1556	Plasmid	0.7034	0.2966	4	1	3104	0	1	0.25
cfvB10	Cfv	accn|LRET01000051 Campylobacter fetus subsp. venerealis cfvB10 contig00051, whole genome shotgun sequence. [Campylobacter fetus subsp. venerealis cfvB10 | 1273279.3]	2118	Plasmid	0.66	0.34	1	2	4228	0	0.333333	0.666667
cfvB10	Cfv	accn|LRET01000047 Campylobacter fetus subsp. venerealis cfvB10 contig00047, whole genome shotgun sequence. [Campylobacter fetus subsp. venerealis cfvB10 | 1273279.3]	2908	Plasmid	0.6544	0.3456	2	2	5808	0	0.666667	0.666667
cfvB10	Cfv	accn|LRET01000068 Campylobacter fetus subsp. venerealis cfvB10 contig00068, whole genome shotgun sequence. [Campylobacter fetus subsp. venerealis cfvB10 | 1273279.3]	1217	Plasmid	0.626	0.374	2	1	2426	0	1	0.5
cfvB10	Cfv	accn|LRET01000020 Campylobacter fetus subsp. venerealis cfvB10 contig00020, whole genome shotgun sequence. [Campylobacter fetus subsp. venerealis cfvB10 | 1273279.3]	24597	Plasmid	0.624	0.376	3	8	49186	0	0.107143	0.285714
cfvB10	Cfv	accn|LRET01000069 Campylobacter fetus subsp. venerealis cfvB10 contig00069, whole genome shotgun sequence. [Campylobacter fetus subsp. venerealis cfvB10 | 1273279.3]	1172	Plasmid	0.6224	0.3776	2	0	2336	0	0.666667	0
cfvB10	Cfv	accn|LRET01000061 Campylobacter fetus subsp. venerealis cfvB10 contig00061, whole genome shotgun sequence. [Campylobacter fetus subsp. venerealis cfvB10 | 1273279.3]	1589	Plasmid	0.6186	0.3814	2	2	3170	0	1	1
cfvB10	Cfv	accn|LRET01000045 Campylobacter fetus subsp. venerealis cfvB10 contig00045, whole genome shotgun sequence. [Campylobacter fetus subsp. venerealis cfvB10 | 1273279.3]	3251	Plasmid	0.6182	0.3818	5	1	6494	0	1	0.2
cfvB10	Cfv	accn|LRET01000044 Campylobacter fetus subsp. venerealis cfvB10 contig00044, whole genome shotgun sequence. [Campylobacter fetus subsp. venerealis cfvB10 | 1273279.3]	3322	Plasmid	0.6166	0.3834	3	1	6636	0	0.6	0.2
cfvB10	Cfv	accn|LRET01000067 Campylobacter fetus subsp. venerealis cfvB10 contig00067, whole genome shotgun sequence. [Campylobacter fetus subsp. venerealis cfvB10 | 1273279.3]	1319	Plasmid	0.603	0.397	2	1	2630	0	0.666667	0.333333
cfvi01/165	Cfvi	accn|CP014570 Campylobacter fetus subsp. venerealis strain 01/165 plasmid mp2, complete sequence. [Campylobacter fetus subsp. venerealis strain cfvi01/165 | 32020.11]	27417	Plasmid	0.8606	0.1394	36	10	54826	0	0.972973	0.27027
cfvi02/298	Cfvi	accn|LRVK01000156 Campylobacter fetus subsp. venerealis cfvi02/298 14543C00156, whole genome shotgun sequence. [Campylobacter fetus subsp. venerealis cfvi02/298 | 1273269.3]	1660	Plasmid	0.842	0.158	2	1	3312	0	1	0.5
cfvi02/298	Cfvi	accn|LRVK01000096 Campylobacter fetus subsp. venerealis cfvi02/298 14543C00096, whole genome shotgun sequence. [Campylobacter fetus subsp. venerealis cfvi02/298 | 1273269.3]	4800	Plasmid	0.7848	0.2152	7	1	9592	0	1	0.142857
cfvi02/298	Cfvi	accn|LRVK01000067 Campylobacter fetus subsp. venerealis cfvi02/298 14543C00067, whole genome shotgun sequence. [Campylobacter fetus subsp. venerealis cfvi02/298 | 1273269.3]	8238	Plasmid	0.772	0.228	10	4	16468	0	0.909091	0.363636
cfvi02/298	Cfvi	accn|LRVK01000146 Campylobacter fetus subsp. venerealis cfvi02/298 14543C00146, whole genome shotgun sequence. [Campylobacter fetus subsp. venerealis cfvi02/298 | 1273269.3]	2069	Plasmid	0.7402	0.2598	2	2	4130	0	1	1
cfvi02/298	Cfvi	accn|LRVK01000112 Campylobacter fetus subsp. venerealis cfvi02/298 14543C00112, whole genome shotgun sequence. [Campylobacter fetus subsp. venerealis cfvi02/298 | 1273269.3]	4019	Plasmid	0.617	0.383	4	2	8030	0	0.666667	0.333333
cfvi02/298	Cfvi	accn|LRVK01000020 Campylobacter fetus subsp. venerealis cfvi02/298 14543C00020, whole genome shotgun sequence. [Campylobacter fetus subsp. venerealis cfvi02/298 | 1273269.3]	24119	Plasmid	0.6098	0.3902	18	10	48230	0	0.580645	0.322581
cfvi03/293	Cfvi	accn|CP007000 Campylobacter fetus subsp. venerealis cfvi03/293 plasmid pCfviMP1, complete sequence. [Campylobacter fetus subsp. venerealis cfvi03/293 | 1273266.4]	91400	Plasmid	0.8182	0.1818	115	37	182792	0	0.942623	0.303279
cfvi03/293	Cfvi	accn|CP007002 Campylobacter fetus subsp. venerealis cfvi03/293 plasmid pCfviP3, complete sequence. [Campylobacter fetus subsp. venerealis cfvi03/293 | 1273266.4]	3993	Plasmid	0.7656	0.2344	5	3	7978	0	1	0.6
cfvi03/293	Cfvi	accn|CP007001 Campylobacter fetus subsp. venerealis cfvi03/293 plasmid pCfviMP2, complete sequence. [Campylobacter fetus subsp. venerealis cfvi03/293 | 1273266.4]	35326	Plasmid	0.6524	0.3476	36	12	70644	0	0.947368	0.315789
cfvi03/596	Cfvi	accn|LRAM01000022 Campylobacter fetus subsp. venerealis cfvi03/596 14544C00022, whole genome shotgun sequence. [Campylobacter fetus subsp. venerealis cfvi03/596 | 1273274.4]	19942	Plasmid	0.7314	0.2686	23	7	39876	0	0.821429	0.25
cfvi03/596	Cfvi	accn|LRAM01000049 Campylobacter fetus subsp. venerealis cfvi03/596 14544C00049, whole genome shotgun sequence. [Campylobacter fetus subsp. venerealis cfvi03/596 | 1273274.4]	1936	Plasmid	0.7002	0.2998	2	2	3864	0	1	1
cfvi03/596	Cfvi	accn|LRAM01000056 Campylobacter fetus subsp. venerealis cfvi03/596 14544C00056, whole genome shotgun sequence. [Campylobacter fetus subsp. venerealis cfvi03/596 | 1273274.4]	1324	Plasmid	0.6868	0.3132	2	1	2640	0	1	0.5
cfvi03/596	Cfvi	accn|LRAM01000046 Campylobacter fetus subsp. venerealis cfvi03/596 14544C00046, whole genome shotgun sequence. [Campylobacter fetus subsp. venerealis cfvi03/596 | 1273274.4]	2009	Plasmid	0.6842	0.3158	2	1	4010	0	1	0.5
cfvi03/596	Cfvi	accn|LRAM01000043 Campylobacter fetus subsp. venerealis cfvi03/596 14544C00043, whole genome shotgun sequence. [Campylobacter fetus subsp. venerealis cfvi03/596 | 1273274.4]	2282	Plasmid	0.6776	0.3224	1	2	4556	0	0.333333	0.666667
cfvi03/596	Cfvi	accn|LRAM01000023 Campylobacter fetus subsp. venerealis cfvi03/596 14544C00023, whole genome shotgun sequence. [Campylobacter fetus subsp. venerealis cfvi03/596 | 1273274.4]	16465	Plasmid	0.6704	0.3296	14	6	32922	0	0.736842	0.315789
cfvi03/596	Cfvi	accn|LRAM01000042 Campylobacter fetus subsp. venerealis cfvi03/596 14544C00042, whole genome shotgun sequence. [Campylobacter fetus subsp. venerealis cfvi03/596 | 1273274.4]	2326	Plasmid	0.6504	0.3496	3	0	4644	0	0.75	0
cfvi92/203	Cfvi	accn|LRVL01000065 Campylobacter fetus subsp. venerealis cfvi92/203 14545C00065, whole genome shotgun sequence. [Campylobacter fetus subsp. venerealis cfvi92/203 | 1273272.3]	1694	Plasmid	0.8596	0.1404	2	1	3380	0	1	0.5
cfvi92/203	Cfvi	accn|LRVL01000041 Campylobacter fetus subsp. venerealis cfvi92/203 14545C00041, whole genome shotgun sequence. [Campylobacter fetus subsp. venerealis cfvi92/203 | 1273272.3]	3993	Plasmid	0.765	0.235	5	3	7978	0	1	0.6
cfvi92/203	Cfvi	accn|LRVL01000031 Campylobacter fetus subsp. venerealis cfvi92/203 14545C00031, whole genome shotgun sequence. [Campylobacter fetus subsp. venerealis cfvi92/203 | 1273272.3]	8141	Plasmid	0.7292	0.2708	6	3	16274	0	0.428571	0.214286
cfvi92/203	Cfvi	accn|LRVL01000074 Campylobacter fetus subsp. venerealis cfvi92/203 14545C00074, whole genome shotgun sequence. [Campylobacter fetus subsp. venerealis cfvi92/203 | 1273272.3]	1174	Plasmid	0.6252	0.3748	1	1	2340	0	1	1
cfvi92/203	Cfvi	accn|LRVL01000081 Campylobacter fetus subsp. venerealis cfvi92/203 14545C00081, whole genome shotgun sequence. [Campylobacter fetus subsp. venerealis cfvi92/203 | 1273272.3]	1040	Plasmid	0.6084	0.3916	2	1	2072	0	1	0.5
cfvi97/532	Cfvi	accn|LRER01000064 Campylobacter fetus subsp. venerealis cfvi97/532 14546C00064, whole genome shotgun sequence. [Campylobacter fetus subsp. venerealis cfvi97/532 | 1273270.3]	1692	Plasmid	0.8564	0.1436	2	1	3376	0	1	0.5
cfvi97/532	Cfvi	accn|LRER01000031 Campylobacter fetus subsp. venerealis cfvi97/532 14546C00031, whole genome shotgun sequence. [Campylobacter fetus subsp. venerealis cfvi97/532 | 1273270.3]	6660	Plasmid	0.777	0.223	9	3	13312	0	1	0.333333
cfvi97/532	Cfvi	accn|LRER01000041 Campylobacter fetus subsp. venerealis cfvi97/532 14546C00041, whole genome shotgun sequence. [Campylobacter fetus subsp. venerealis cfvi97/532 | 1273270.3]	4073	Plasmid	0.7702	0.2298	8	3	8138	0	0.888889	0.333333
cfvi97/532	Cfvi	accn|LRER01000044 Campylobacter fetus subsp. venerealis cfvi97/532 14546C00044, whole genome shotgun sequence. [Campylobacter fetus subsp. venerealis cfvi97/532 | 1273270.3]	3993	Plasmid	0.7696	0.2304	6	3	7978	0	1	0.5
cfvi97/532	Cfvi	accn|LRER01000054 Campylobacter fetus subsp. venerealis cfvi97/532 14546C00054, whole genome shotgun sequence. [Campylobacter fetus subsp. venerealis cfvi97/532 | 1273270.3]	2810	Plasmid	0.7382	0.2618	4	4	5612	0	0.8	0.8
cfvi97/532	Cfvi	accn|LRER01000055 Campylobacter fetus subsp. venerealis cfvi97/532 14546C00055, whole genome shotgun sequence. [Campylobacter fetus subsp. venerealis cfvi97/532 | 1273270.3]	2788	Plasmid	0.736	0.264	4	0	5568	0	0.8	0
cfvi97/532	Cfvi	accn|LRER01000051 Campylobacter fetus subsp. venerealis cfvi97/532 14546C00051, whole genome shotgun sequence. [Campylobacter fetus subsp. venerealis cfvi97/532 | 1273270.3]	3355	Plasmid	0.7226	0.2774	6	1	6702	0	0.857143	0.142857
cfvi97/532	Cfvi	accn|LRER01000083 Campylobacter fetus subsp. venerealis cfvi97/532 14546C00083, whole genome shotgun sequence. [Campylobacter fetus subsp. venerealis cfvi97/532 | 1273270.3]	993	Plasmid	0.6814	0.3186	1	1	1978	0	1	1
cfvi97/532	Cfvi	accn|LRER01000069 Campylobacter fetus subsp. venerealis cfvi97/532 14546C00069, whole genome shotgun sequence. [Campylobacter fetus subsp. venerealis cfvi97/532 | 1273270.3]	1505	Plasmid	0.6694	0.3306	4	2	3002	0	0.8	0.4
cfvi97/532	Cfvi	accn|LRER01000050 Campylobacter fetus subsp. venerealis cfvi97/532 14546C00050, whole genome shotgun sequence. [Campylobacter fetus subsp. venerealis cfvi97/532 | 1273270.3]	3354	Plasmid	0.6612	0.3388	5	1	6700	0	0.833333	0.166667
cfvi97/532	Cfvi	accn|LRER01000052 Campylobacter fetus subsp. venerealis cfvi97/532 14546C00052, whole genome shotgun sequence. [Campylobacter fetus subsp. venerealis cfvi97/532 | 1273270.3]	3048	Plasmid	0.658	0.342	3	1	6088	0	0.6	0.2
cfvi97/532	Cfvi	accn|LRER01000065 Campylobacter fetus subsp. venerealis cfvi97/532 14546C00065, whole genome shotgun sequence. [Campylobacter fetus subsp. venerealis cfvi97/532 | 1273270.3]	1662	Plasmid	0.6396	0.3604	1	0	3316	0	0.5	0
cfvi97/532	Cfvi	accn|LRER01000073 Campylobacter fetus subsp. venerealis cfvi97/532 14546C00073, whole genome shotgun sequence. [Campylobacter fetus subsp. venerealis cfvi97/532 | 1273270.3]	1404	Plasmid	0.6282	0.3718	1	0	2800	0	0.5	0
cfvi97/532	Cfvi	accn|LRER01000068 Campylobacter fetus subsp. venerealis cfvi97/532 14546C00068, whole genome shotgun sequence. [Campylobacter fetus subsp. venerealis cfvi97/532 | 1273270.3]	1511	Plasmid	0.6196	0.3804	3	2	3014	0	0.75	0.5
cfvi97/532	Cfvi	accn|LRER01000081 Campylobacter fetus subsp. venerealis cfvi97/532 14546C00081, whole genome shotgun sequence. [Campylobacter fetus subsp. venerealis cfvi97/532 | 1273270.3]	1050	Plasmid	0.6172	0.3828	2	1	2092	0	1	0.5
cfvi97/532	Cfvi	accn|LRER01000033 Campylobacter fetus subsp. venerealis cfvi97/532 14546C00033, whole genome shotgun sequence. [Campylobacter fetus subsp. venerealis cfvi97/532 | 1273270.3]	5857	Plasmid	0.6102	0.3898	1	2	11706	0	0.111111	0.222222
cfvi9825	Cfvi	accn|LRES01000057 Campylobacter fetus subsp. venerealis cfvi9825 contig00057, whole genome shotgun sequence. [Campylobacter fetus subsp. venerealis cfvi9825 | 1273127.3]	1694	Plasmid	0.8596	0.1404	2	1	3380	0	1	0.5
cfvi9825	Cfvi	accn|LRES01000031 Campylobacter fetus subsp. venerealis cfvi9825 contig00031, whole genome shotgun sequence. [Campylobacter fetus subsp. venerealis cfvi9825 | 1273127.3]	5735	Plasmid	0.7818	0.2182	8	3	11462	0	0.888889	0.333333
cfvi9825	Cfvi	accn|LRES01000040 Campylobacter fetus subsp. venerealis cfvi9825 contig00040, whole genome shotgun sequence. [Campylobacter fetus subsp. venerealis cfvi9825 | 1273127.3]	2887	Plasmid	0.7616	0.2384	5	1	5766	0	1	0.2
cfvi9825	Cfvi	accn|LRES01000029 Campylobacter fetus subsp. venerealis cfvi9825 contig00029, whole genome shotgun sequence. [Campylobacter fetus subsp. venerealis cfvi9825 | 1273127.3]	6876	Plasmid	0.7514	0.2486	6	5	13744	0	0.6	0.5
cfvi9825	Cfvi	accn|LRES01000041 Campylobacter fetus subsp. venerealis cfvi9825 contig00041, whole genome shotgun sequence. [Campylobacter fetus subsp. venerealis cfvi9825 | 1273127.3]	2683	Plasmid	0.7194	0.2806	5	1	5358	0	1	0.2
cfvi9825	Cfvi	accn|LRES01000050 Campylobacter fetus subsp. venerealis cfvi9825 contig00050, whole genome shotgun sequence. [Campylobacter fetus subsp. venerealis cfvi9825 | 1273127.3]	1936	Plasmid	0.7002	0.2998	2	2	3864	0	1	1
cfvi9825	Cfvi	accn|LRES01000023 Campylobacter fetus subsp. venerealis cfvi9825 contig00023, whole genome shotgun sequence. [Campylobacter fetus subsp. venerealis cfvi9825 | 1273127.3]	15085	Plasmid	0.6876	0.3124	16	4	30162	0	0.888889	0.222222
cfvi9825	Cfvi	accn|LRES01000016 Campylobacter fetus subsp. venerealis cfvi9825 contig00016, whole genome shotgun sequence. [Campylobacter fetus subsp. venerealis cfvi9825 | 1273127.3]	35580	Plasmid	0.611	0.389	38	16	71152	0	0.974359	0.410256
cfvi9825	Cfvi	accn|LRES01000028 Campylobacter fetus subsp. venerealis cfvi9825 contig00028, whole genome shotgun sequence. [Campylobacter fetus subsp. venerealis cfvi9825 | 1273127.3]	9006	Plasmid	0.604	0.396	11	1	18004	0	0.733333	0.0666667
D5375	Cff	accn|AACKKR020000023 AACKKR020000023.1 [Campylobacter fetus strain D5375 | 196.107]	10700	Plasmid	0.8836	0.1164	15	7	21392	0	1	0.466667
D5375	Cff	accn|AACKKR020000028 AACKKR020000028.1 [Campylobacter fetus strain D5375 | 196.107]	43401	Plasmid	0.8208	0.1792	37	18	86794	31.2	0.787234	0.382979
D6683	Cft	accn|LFXG01000038 Campylobacter fetus subsp. testudinum strain D6683 contig00039, whole genome shotgun sequence. [Campylobacter fetus subsp. testudinum strain D6683 | 1507806.29]	1914	Plasmid	0.6204	0.3796	1	1	3820	0	0.333333	0.333333
IS16-01257	Cfv	accn|JAENPT010000015 JAENPT010000015.1 [Campylobacter fetus subsp. venerealis strain IS16-01257 | 32020.99]	19106	Plasmid	0.8446	0.1554	20	9	38204	0	0.714286	0.321429
IS16-01257	Cfv	accn|JAENPT010000032 JAENPT010000032.1 [Campylobacter fetus subsp. venerealis strain IS16-01257 | 32020.99]	4029	Plasmid	0.762	0.238	6	3	8050	0	1	0.5
IS16-01257	Cfv	accn|JAENPT010000035 JAENPT010000035.1 [Campylobacter fetus subsp. venerealis strain IS16-01257 | 32020.99]	3800	Plasmid	0.749	0.251	4	2	7592	38.8	1	0.5
IS16-01257	Cfv	accn|JAENPT010000041 JAENPT010000041.1 [Campylobacter fetus subsp. venerealis strain IS16-01257 | 32020.99]	2068	Plasmid	0.738	0.262	2	2	4128	0	1	1
IS16-01257	Cfv	accn|JAENPT010000017 JAENPT010000017.1 [Campylobacter fetus subsp. venerealis strain IS16-01257 | 32020.99]	16219	Plasmid	0.7348	0.2652	2	9	32430	0	0.08	0.36
IS16-01257	Cfv	accn|JAENPT010000045 JAENPT010000045.1 [Campylobacter fetus subsp. venerealis strain IS16-01257 | 32020.99]	1323	Plasmid	0.6866	0.3134	2	1	2638	0	1	0.5
IS26-07793	Cfv	accn|JAENPS010000019 JAENPS010000019.1 [Campylobacter fetus subsp. venerealis strain IS26-07793 | 32020.101]	17268	Plasmid	0.8784	0.1216	18	12	34528	0	0.782609	0.521739
IS26-07793	Cfv	accn|JAENPS010000028 JAENPS010000028.1 [Campylobacter fetus subsp. venerealis strain IS26-07793 | 32020.101]	8346	Plasmid	0.8614	0.1386	6	1	16684	0	0.545455	0.0909091
IS26-07793	Cfv	accn|JAENPS010000020 JAENPS010000020.1 [Campylobacter fetus subsp. venerealis strain IS26-07793 | 32020.101]	16930	Plasmid	0.8602	0.1398	18	7	33852	0	0.818182	0.318182
IS26-07793	Cfv	accn|JAENPS010000040 JAENPS010000040.1 [Campylobacter fetus subsp. venerealis strain IS26-07793 | 32020.101]	1690	Plasmid	0.8584	0.1416	2	1	3372	0	1	0.5
IS26-07793	Cfv	accn|JAENPS010000026 JAENPS010000026.1 [Campylobacter fetus subsp. venerealis strain IS26-07793 | 32020.101]	11022	Plasmid	0.7544	0.2456	7	6	22036	0	0.4375	0.375
IS26-07793	Cfv	accn|JAENPS010000034 JAENPS010000034.1 [Campylobacter fetus subsp. venerealis strain IS26-07793 | 32020.101]	3749	Plasmid	0.7494	0.2506	3	1	7490	33.7	1	0.333333
IS26-07793	Cfv	accn|JAENPS010000027 JAENPS010000027.1 [Campylobacter fetus subsp. venerealis strain IS26-07793 | 32020.101]	9325	Plasmid	0.6918	0.3082	10	1	18642	0	0.909091	0.0909091
IS26-07793	Cfv	accn|JAENPS010000038 JAENPS010000038.1 [Campylobacter fetus subsp. venerealis strain IS26-07793 | 32020.101]	1732	Plasmid	0.6546	0.3454	2	2	3456	0	1	1
LMG 6570	Cfv	accn|LREW01000025 Campylobacter fetus subsp. venerealis LMG 6570 = CCUG 33900 strain LMG 6570 contig00025, whole genome shotgun sequence. [Campylobacter fetus subsp. venerealis LMG 6570 = CCUG 33900 | 1265739.3]	7460	Plasmid	0.8604	0.1396	12	4	14912	0	1	0.333333
LMG 6570	Cfv	accn|LREW01000040 Campylobacter fetus subsp. venerealis LMG 6570 = CCUG 33900 strain LMG 6570 contig00040, whole genome shotgun sequence. [Campylobacter fetus subsp. venerealis LMG 6570 = CCUG 33900 | 1265739.3]	1692	Plasmid	0.858	0.142	2	1	3376	0	1	0.5
LMG 6570	Cfv	accn|LREW01000028 Campylobacter fetus subsp. venerealis LMG 6570 = CCUG 33900 strain LMG 6570 contig00028, whole genome shotgun sequence. [Campylobacter fetus subsp. venerealis LMG 6570 = CCUG 33900 | 1265739.3]	5216	Plasmid	0.743	0.257	5	2	10424	0	0.833333	0.333333
LMG 6570	Cfv	accn|LREW01000037 Campylobacter fetus subsp. venerealis LMG 6570 = CCUG 33900 strain LMG 6570 contig00037, whole genome shotgun sequence. [Campylobacter fetus subsp. venerealis LMG 6570 = CCUG 33900 | 1265739.3]	2068	Plasmid	0.734	0.266	2	2	4128	0	1	1
NCTC 10354	Cfv	accn|CP043436 CP043436.1 [Campylobacter fetus subsp. venerealis NCTC 10354 | 983328.6]	27915	Plasmid	0.876	0.124	35	13	55822	0	1	0.371429
NW_ME2	Cfv	accn|JAATTN010000015 JAATTN010000015.1 [Campylobacter fetus subsp. venerealis strain NW_ME2 | 32020.47]	15492	Plasmid	0.7968	0.2032	14	11	30976	0	0.583333	0.458333
NW_ME2	Cfv	accn|JAATTN010000165 JAATTN010000165.1 [Campylobacter fetus subsp. venerealis strain NW_ME2 | 32020.47]	4120	Plasmid	0.7554	0.2446	5	3	8232	0	1	0.6
NW_ME2	Cfv	accn|JAATTN010000022 JAATTN010000022.1 [Campylobacter fetus subsp. venerealis strain NW_ME2 | 32020.47]	12929	Plasmid	0.7178	0.2822	2	7	25850	0	0.0952381	0.333333
NW_ME2	Cfv	accn|JAATTN010000009 JAATTN010000009.1 [Campylobacter fetus subsp. venerealis strain NW_ME2 | 32020.47]	17111	Plasmid	0.6596	0.3404	13	8	34214	0	0.541667	0.333333
NW_ME2	Cfv	accn|JAATTN010000119 JAATTN010000119.1 [Campylobacter fetus subsp. venerealis strain NW_ME2 | 32020.47]	5269	Plasmid	0.6178	0.3822	2	2	10530	0	0.333333	0.333333
NW_ME2	Cfv	accn|JAATTN010000089 JAATTN010000089.1 [Campylobacter fetus subsp. venerealis strain NW_ME2 | 32020.47]	6166	Plasmid	0.6132	0.3868	8	4	12324	0	0.888889	0.444444
NWU_ED23	Cfvi	accn|JACASH010000069 JACASH010000069.1 [Campylobacter fetus subsp. venerealis strain NWU_ED23 | 32020.57]	8900	Plasmid	0.8684	0.1316	11	3	17792	0	0.785714	0.214286
NWU_ED23	Cfvi	accn|JACASH010000157 JACASH010000157.1 [Campylobacter fetus subsp. venerealis strain NWU_ED23 | 32020.57]	4052	Plasmid	0.7532	0.2468	5	3	8096	0	1	0.6
NWU_ED23	Cfvi	accn|JACASH010000086 JACASH010000086.1 [Campylobacter fetus subsp. venerealis strain NWU_ED23 | 32020.57]	2068	Plasmid	0.737	0.263	2	2	4128	0	1	1
NWU_ED23	Cfvi	accn|JACASH010000051 JACASH010000051.1 [Campylobacter fetus subsp. venerealis strain NWU_ED23 | 32020.57]	12928	Plasmid	0.7176	0.2824	2	7	25848	0	0.0952381	0.333333
NWU_ED23	Cfvi	accn|JACASH010000023 JACASH010000023.1 [Campylobacter fetus subsp. venerealis strain NWU_ED23 | 32020.57]	10516	Plasmid	0.7016	0.2984	8	5	21024	0	0.533333	0.333333
NWU_ED23	Cfvi	accn|JACASH010000154 JACASH010000154.1 [Campylobacter fetus subsp. venerealis strain NWU_ED23 | 32020.57]	1323	Plasmid	0.6866	0.3134	2	1	2638	0	1	0.5
NWU_ED24	Cfvi	accn|JACASG010000089 JACASG010000089.1 [Campylobacter fetus subsp. fetus strain NWU_ED24 | 32019.95]	8900	Plasmid	0.8684	0.1316	11	3	17792	0	0.785714	0.214286
NWU_ED24	Cfvi	accn|JACASG010000139 JACASG010000139.1 [Campylobacter fetus subsp. fetus strain NWU_ED24 | 32019.95]	4052	Plasmid	0.7532	0.2468	5	3	8096	0	1	0.6
NWU_ED24	Cfvi	accn|JACASG010000114 JACASG010000114.1 [Campylobacter fetus subsp. fetus strain NWU_ED24 | 32019.95]	2068	Plasmid	0.737	0.263	2	2	4128	0	1	1
NWU_ED24	Cfvi	accn|JACASG010000007 JACASG010000007.1 [Campylobacter fetus subsp. fetus strain NWU_ED24 | 32019.95]	11917	Plasmid	0.703	0.297	2	7	23826	0	0.1	0.35
NWU_ED24	Cfvi	accn|JACASG010000125 JACASG010000125.1 [Campylobacter fetus subsp. fetus strain NWU_ED24 | 32019.95]	10516	Plasmid	0.7016	0.2984	8	5	21024	0	0.533333	0.333333
NWU_ED24	Cfvi	accn|JACASG010000058 JACASG010000058.1 [Campylobacter fetus subsp. fetus strain NWU_ED24 | 32019.95]	1323	Plasmid	0.6866	0.3134	2	1	2638	0	1	0.5
SA21-217832	Cfvi	accn|JAENPV010000051 JAENPV010000051.1 [Campylobacter fetus subsp. venerealis strain SA21-217832 | 32020.103]	1664	Plasmid	0.8452	0.1548	2	1	3320	0	1	0.5
SA21-217832	Cfvi	accn|JAENPV010000019 JAENPV010000019.1 [Campylobacter fetus subsp. venerealis strain SA21-217832 | 32020.103]	21899	Plasmid	0.783	0.217	19	9	43790	0	0.678571	0.321429
SA21-217832	Cfvi	accn|JAENPV010000043 JAENPV010000043.1 [Campylobacter fetus subsp. venerealis strain SA21-217832 | 32020.103]	2368	Plasmid	0.762	0.238	2	1	4728	0	0.666667	0.333333
SA21-217832	Cfvi	accn|JAENPV010000046 JAENPV010000046.1 [Campylobacter fetus subsp. venerealis strain SA21-217832 | 32020.103]	2068	Plasmid	0.7384	0.2616	2	2	4128	0	1	1
SA21-217832	Cfvi	accn|JAENPV010000042 JAENPV010000042.1 [Campylobacter fetus subsp. venerealis strain SA21-217832 | 32020.103]	2469	Plasmid	0.6906	0.3094	5	2	4930	0	1	0.4
SA21-217832	Cfvi	accn|JAENPV010000059 JAENPV010000059.1 [Campylobacter fetus subsp. venerealis strain SA21-217832 | 32020.103]	1138	Plasmid	0.6642	0.3358	3	1	2268	0	0.75	0.25
SA21-217832	Cfvi	accn|JAENPV010000041 JAENPV010000041.1 [Campylobacter fetus subsp. venerealis strain SA21-217832 | 32020.103]	2505	Plasmid	0.6176	0.3824	1	0	5002	0	0.2	0
SA21-217833	Cfvi	accn|JAENPW010000051 JAENPW010000051.1 [Campylobacter fetus subsp. venerealis strain SA21-217833 | 32020.102]	1664	Plasmid	0.8452	0.1548	2	1	3320	0	1	0.5
SA21-217833	Cfvi	accn|JAENPW010000020 JAENPW010000020.1 [Campylobacter fetus subsp. venerealis strain SA21-217833 | 32020.102]	21899	Plasmid	0.783	0.217	19	9	43790	0	0.678571	0.321429
SA21-217833	Cfvi	accn|JAENPW010000044 JAENPW010000044.1 [Campylobacter fetus subsp. venerealis strain SA21-217833 | 32020.102]	2368	Plasmid	0.7642	0.2358	2	1	4728	0	0.666667	0.333333
SA21-217833	Cfvi	accn|JAENPW010000048 JAENPW010000048.1 [Campylobacter fetus subsp. venerealis strain SA21-217833 | 32020.102]	2068	Plasmid	0.7384	0.2616	2	2	4128	0	1	1
SA21-217833	Cfvi	accn|JAENPW010000039 JAENPW010000039.1 [Campylobacter fetus subsp. venerealis strain SA21-217833 | 32020.102]	3457	Plasmid	0.6962	0.3038	1	1	6906	0	0.2	0.2
SA21-217833	Cfvi	accn|JAENPW010000043 JAENPW010000043.1 [Campylobacter fetus subsp. venerealis strain SA21-217833 | 32020.102]	2469	Plasmid	0.6906	0.3094	5	2	4930	0	1	0.4
SA21-217833	Cfvi	accn|JAENPW010000059 JAENPW010000059.1 [Campylobacter fetus subsp. venerealis strain SA21-217833 | 32020.102]	1138	Plasmid	0.6642	0.3358	3	1	2268	0	0.75	0.25
SA21-217833	Cfvi	accn|JAENPW010000042 JAENPW010000042.1 [Campylobacter fetus subsp. venerealis strain SA21-217833 | 32020.102]	2505	Plasmid	0.6176	0.3824	1	0	5002	0	0.2	0
SA21-221439	Cfvi	accn|JAENPU010000015 JAENPU010000015.1 [Campylobacter fetus subsp. venerealis strain SA21-221439 | 32020.100]	21622	Plasmid	0.8462	0.1538	19	9	43236	0	0.791667	0.375
SA21-221439	Cfvi	accn|JAENPU010000038 JAENPU010000038.1 [Campylobacter fetus subsp. venerealis strain SA21-221439 | 32020.100]	4057	Plasmid	0.752	0.248	5	3	8106	0	1	0.6
SA21-221439	Cfvi	accn|JAENPU010000045 JAENPU010000045.1 [Campylobacter fetus subsp. venerealis strain SA21-221439 | 32020.100]	2068	Plasmid	0.738	0.262	2	2	4128	0	1	1
SA21-221439	Cfvi	accn|JAENPU010000026 JAENPU010000026.1 [Campylobacter fetus subsp. venerealis strain SA21-221439 | 32020.100]	7610	Plasmid	0.6908	0.3092	10	1	15212	0	0.909091	0.0909091
SA21-221439	Cfvi	accn|JAENPU010000025 JAENPU010000025.1 [Campylobacter fetus subsp. venerealis strain SA21-221439 | 32020.100]	9531	Plasmid	0.6878	0.3122	2	6	19054	0	0.142857	0.428571
SA21-221439	Cfvi	accn|JAENPU010000051 JAENPU010000051.1 [Campylobacter fetus subsp. venerealis strain SA21-221439 | 32020.100]	1323	Plasmid	0.6866	0.3134	2	1	2638	0	1	0.5
TD	Cfv	accn|JPPC01000020 JPPC01000020.1 [Campylobacter fetus subsp. venerealis strain TD | 32020.21]	12997	Plasmid	0.8292	0.1708	15	7	25986	0	0.882353	0.411765
TD	Cfv	accn|JPPC01000041 JPPC01000041.1 [Campylobacter fetus subsp. venerealis strain TD | 32020.21]	2072	Plasmid	0.7434	0.2566	2	2	4136	0	1	1
TD	Cfv	accn|JPPC01000026 JPPC01000026.1 [Campylobacter fetus subsp. venerealis strain TD | 32020.21]	10629	Plasmid	0.6778	0.3222	8	3	21250	0	0.666667	0.25
TD	Cfv	accn|JPPC01000047 JPPC01000047.1 [Campylobacter fetus subsp. venerealis strain TD | 32020.21]	1154	Plasmid	0.6116	0.3884	2	1	2300	0	1	0.5
U10	Cfv	accn|CM017349 CM017349.1 [Campylobacter fetus subsp. venerealis strain U10 | 32020.27]	59666	Plasmid	0.926	0.074	60	28	119324	0	0.697674	0.325581
U10	Cfv	accn|VJZW01000005 VJZW01000005.1 [Campylobacter fetus subsp. venerealis strain U10 | 32020.27]	4436	Plasmid	0.7142	0.2858	3	4	8864	34	0.75	1
WBT011_09	Cfv	accn|LMBI01000024 Campylobacter fetus subsp. venerealis strain WBT011/09 14566C00024, whole genome shotgun sequence. [Campylobacter fetus subsp. venerealis strain WBT011/09 | 32020.6]	7456	Plasmid	0.8656	0.1344	12	4	14904	0	1	0.333333
WBT011_09	Cfv	accn|LMBI01000046 Campylobacter fetus subsp. venerealis strain WBT011/09 14566C00046, whole genome shotgun sequence. [Campylobacter fetus subsp. venerealis strain WBT011/09 | 32020.6]	1695	Plasmid	0.8594	0.1406	2	1	3382	0	1	0.5
WBT011_09	Cfv	accn|LMBI01000043 Campylobacter fetus subsp. venerealis strain WBT011/09 14566C00043, whole genome shotgun sequence. [Campylobacter fetus subsp. venerealis strain WBT011/09 | 32020.6]	1936	Plasmid	0.7002	0.2998	2	2	3864	0	1	1
WBT011_09	Cfv	accn|LMBI01000035 Campylobacter fetus subsp. venerealis strain WBT011/09 14566C00035, whole genome shotgun sequence. [Campylobacter fetus subsp. venerealis strain WBT011/09 | 32020.6]	3306	Plasmid	0.6832	0.3168	1	1	6604	0	0.2	0.2
WBT011_09	Cfv	accn|LMBI01000025 Campylobacter fetus subsp. venerealis strain WBT011/09 14566C00025, whole genome shotgun sequence. [Campylobacter fetus subsp. venerealis strain WBT011/09 | 32020.6]	7377	Plasmid	0.6658	0.3342	1	4	14746	0	0.111111	0.444444
wqj4	Cft	accn|WKKN01000033 WKKN01000033.1 [Campylobacter fetus subsp. testudinum strain wqj4 | 1507806.57]	2237	Plasmid	0.6072	0.3928	1	1	4466	0	0.333333	0.333333
wqj525	Cft	accn|WLYF01000016 WLYF01000016.1 [Campylobacter fetus strain wqj525 | 196.116]	25837	Plasmid	0.8024	0.1976	20	13	51666	0	0.588235	0.382353
wqj7	Cft	accn|WLXY01000043 WLXY01000043.1 [Campylobacter fetus subsp. testudinum strain wqj7 | 1507806.58]	2236	Plasmid	0.6056	0.3944	1	1	4464	0	0.333333	0.333333
zaf3	Cfvi	accn|LREZ01000040 Campylobacter fetus subsp. venerealis strain zaf3 contig00040, whole genome shotgun sequence. [Campylobacter fetus subsp. venerealis strain zaf3 | 32020.9]	1696	Plasmid	0.8586	0.1414	2	1	3384	0	1	0.5
zaf3	Cfvi	accn|LREZ01000023 Campylobacter fetus subsp. venerealis strain zaf3 contig00023, whole genome shotgun sequence. [Campylobacter fetus subsp. venerealis strain zaf3 | 32020.9]	10585	Plasmid	0.7622	0.2378	12	5	21162	0	0.8	0.333333
zaf3	Cfvi	accn|LREZ01000033 Campylobacter fetus subsp. venerealis strain zaf3 contig00033, whole genome shotgun sequence. [Campylobacter fetus subsp. venerealis strain zaf3 | 32020.9]	2536	Plasmid	0.7216	0.2784	2	2	5064	0	0.5	0.5
zaf3	Cfvi	accn|LREZ01000037 Campylobacter fetus subsp. venerealis strain zaf3 contig00037, whole genome shotgun sequence. [Campylobacter fetus subsp. venerealis strain zaf3 | 32020.9]	2060	Plasmid	0.6856	0.3144	2	2	4112	0	1	1
zaf3	Cfvi	accn|LREZ01000025 Campylobacter fetus subsp. venerealis strain zaf3 contig00025, whole genome shotgun sequence. [Campylobacter fetus subsp. venerealis strain zaf3 | 32020.9]	10309	Plasmid	0.6582	0.3418	7	3	20610	0	0.636364	0.272727
zaf65	Cfvi	accn|LREY01000015 Campylobacter fetus subsp. venerealis strain zaf65 14552C00015, whole genome shotgun sequence. [Campylobacter fetus subsp. venerealis strain zaf65 | 32020.12]	21568	Plasmid	0.8004	0.1996	19	10	43128	0	0.633333	0.333333
zaf65	Cfvi	accn|LREY01000041 Campylobacter fetus subsp. venerealis strain zaf65 14552C00041, whole genome shotgun sequence. [Campylobacter fetus subsp. venerealis strain zaf65 | 32020.12]	2068	Plasmid	0.738	0.262	2	2	4128	0	1	1
zaf65	Cfvi	accn|LREY01000018 Campylobacter fetus subsp. venerealis strain zaf65 14552C00018, whole genome shotgun sequence. [Campylobacter fetus subsp. venerealis strain zaf65 | 32020.12]	16423	Plasmid	0.7308	0.2692	2	10	32838	0	0.0740741	0.37037
zaf65	Cfvi	accn|LREY01000036 Campylobacter fetus subsp. venerealis strain zaf65 14552C00036, whole genome shotgun sequence. [Campylobacter fetus subsp. venerealis strain zaf65 | 32020.12]	2464	Plasmid	0.7102	0.2898	4	2	4920	0	1	0.5
zaf65	Cfvi	accn|LREY01000053 Campylobacter fetus subsp. venerealis strain zaf65 14552C00053, whole genome shotgun sequence. [Campylobacter fetus subsp. venerealis strain zaf65 | 32020.12]	1148	Plasmid	0.6136	0.3864	2	1	2288	0	1	0.5
